# Supplementary material for: Transcriptomic analysis of the phytopathogenic oomycete Phytophthora cactorum provides insights into infection-related effectors
Source: BMC Genomics. 2014 Nov 18;15(1):980. doi: 10.1186/1471-2164-15-980 (PMC4289400; doi:10.1186/1471-2164-15-980)
Supplement: Supplementary file 4 — Additional file 4: Summary of the genomic sequences of P. cactorum deposited in NCBI mapping to P. cactorum unigenes by BLASTn analysis. (XLS 164 KB) [file 12864_2014_6857_MOESM4_ESM.xls]

## Sheet: Sheet1
Additional file 4. Summary of the genomic sequences of P. cactorum deposited in NCBI mapping to P. cactorum unigenes by BLASTn analysis
Class	GenBank ID	Unigene ID	E value	total NCBI IDs											NCBI description
1	gi|156986350|gb|EU080290.1|	U10271	0	3											Phytophthora cactorum isolate PD_00930(P0715) triosephosphate isomerase/glyceraldehyde-3-phosphate dehydrogenase (tigA) gene, partial cds
	gi|156986352|gb|EU080297.1|	U10271	0
	gi|156986348|gb|EU080283.1|	U10271	0
2	gi|410026358|gb|JX276094.1|	U10832	0	308											Phytophthora cactorum strain IBL/2011/57 18S ribosomal RNA gene, partial sequence; internal transcribed spacer 1, 5.8S ribosomal RNA gene, and internal transcribed spacer 2, complete sequence; and 28S ribosomal RNA gene, partial sequence
	gi|410026354|gb|JX276090.1|	U10832	0
	gi|410026334|gb|JX276070.1|	U10832	0
	gi|410026318|gb|JX276054.1|	U10832	0
	gi|410026294|gb|JX276030.1|	U10832	0
	gi|410026292|gb|JX276028.1|	U10832	0
	gi|410026286|gb|JX276022.1|	U10832	0
	gi|410026355|gb|JX276091.1|	U10832	0
	gi|410026295|gb|JX276031.1|	U10832	0
	gi|410026293|gb|JX276029.1|	U10832	0
	gi|410026283|gb|JX276019.1|	U10832	0
	gi|409915308|gb|JX535811.1|	U10832	1e-90
	gi|262292957|gb|GU111587.1|	U10832	0
	gi|262292958|gb|GU111588.1|	U10832	0
	gi|323301463|gb|HQ643170.1|	U10832	0
	gi|323301461|gb|HQ643168.1|	U10832	0
	gi|323301459|gb|HQ643166.1|	U10832	0
	gi|323301457|gb|HQ643164.1|	U10832	0
	gi|323301455|gb|HQ643162.1|	U10832	0
	gi|323301453|gb|HQ643160.1|	U10832	0
	gi|308745384|gb|HQ261513.1|	U10832	0
	gi|323301462|gb|HQ643169.1|	U10832	0
	gi|323301460|gb|HQ643167.1|	U10832	0
	gi|323301458|gb|HQ643165.1|	U10832	0
	gi|323301456|gb|HQ643163.1|	U10832	0
	gi|323301454|gb|HQ643161.1|	U10832	0
	gi|323301452|gb|HQ643159.1|	U10832	0
	gi|308745385|gb|HQ261514.1|	U10832	0
	gi|390994315|gb|JQ823018.1|	U10832	0
	gi|8927478|gb|AF266772.1|	U10832	0
	gi|384366169|gb|JQ917064.1|	U10832	1e-151
	gi|326582812|gb|JF300214.1|	U10832	1e-107
	gi|326582810|gb|JF300212.1|	U10832	6e-113
	gi|326582811|gb|JF300213.1|	U10832	6e-110
	gi|374921836|gb|JN676916.1|	U10832	2e-116
	gi|374921834|gb|JN676914.1|	U10832	3e-130
	gi|374921832|gb|JN676912.1|	U10832	7e-166
	gi|374921828|gb|JN676908.1|	U10832	1e-164
	gi|284432873|gb|GU259314.1|	U10832	0
	gi|284432869|gb|GU259310.1|	U10832	0
	gi|284432738|gb|GU259179.1|	U10832	0
	gi|284432726|gb|GU259167.1|	U10832	0
	gi|284432153|gb|GU258594.1|	U10832	0
	gi|284432151|gb|GU258592.1|	U10832	0
	gi|284432149|gb|GU258590.1|	U10832	0
	gi|374921837|gb|JN676917.1|	U10832	8e-128
	gi|374921835|gb|JN676915.1|	U10832	1e-164
	gi|374921833|gb|JN676913.1|	U10832	2e-116
	gi|374921827|gb|JN676907.1|	U10832	6e-138
	gi|284432898|gb|GU259339.1|	U10832	0
	gi|284432886|gb|GU259327.1|	U10832	0
	gi|284432874|gb|GU259315.1|	U10832	0
	gi|284432862|gb|GU259303.1|	U10832	0
	gi|284432772|gb|GU259213.1|	U10832	0
	gi|284432727|gb|GU259168.1|	U10832	0
	gi|284432713|gb|GU259154.1|	U10832	0
	gi|284432709|gb|GU259150.1|	U10832	0
	gi|284432154|gb|GU258595.1|	U10832	0
	gi|284432152|gb|GU258593.1|	U10832	0
	gi|284432150|gb|GU258591.1|	U10832	0
	gi|363409184|gb|JN595848.1|	U10832	0
	gi|363409183|gb|JN595847.1|	U10832	0
	gi|9754948|gb|AF242784.1|	U10832	3e-121
	gi|157092710|gb|EU106589.1|	U10832	0
	gi|157092704|gb|EU106583.1|	U10832	0
	gi|124127020|gb|EF213617.1|	U10832	0
	gi|124127018|gb|EF213615.1|	U10832	0
	gi|124127014|gb|EF213611.1|	U10832	0
	gi|124127012|gb|EF213609.1|	U10832	0
	gi|124127008|gb|EF213605.1|	U10832	0
	gi|124127000|gb|EF213597.1|	U10832	0
	gi|157092709|gb|EU106588.1|	U10832	0
	gi|157092707|gb|EU106586.1|	U10832	0
	gi|157092703|gb|EU106582.1|	U10832	0
	gi|124127025|gb|EF213622.1|	U10832	0
	gi|124127021|gb|EF213618.1|	U10832	0
	gi|124127017|gb|EF213614.1|	U10832	0
	gi|124127013|gb|EF213610.1|	U10832	0
	gi|124127009|gb|EF213606.1|	U10832	0
	gi|124127005|gb|EF213602.1|	U10832	0
	gi|124126999|gb|EF213596.1|	U10832	0
	gi|295394036|gb|GU983632.1|	U10832	0
	gi|295394034|gb|GU983630.1|	U10832	0
	gi|295394055|gb|GU983651.1|	U10832	0
	gi|295394053|gb|GU983649.1|	U10832	0
	gi|295315503|gb|GU993884.1|	U10832	0
	gi|196122359|gb|EU660829.1|	U10832	0
	gi|196122362|gb|EU660832.1|	U10832	0
	gi|189187981|gb|EU562209.1|	U10832	0
	gi|189187979|gb|EU562207.1|	U10832	0
	gi|189187980|gb|EU562208.1|	U10832	0
	gi|160213670|gb|EU240182.1|	U10832	0
	gi|160213548|gb|EU240060.1|	U10832	0
	gi|160213544|gb|EU240056.1|	U10832	0
	gi|160213549|gb|EU240061.1|	U10832	0
	gi|160213533|gb|EU240045.1|	U10832	0
	gi|158635172|gb|EU194422.1|	U10832	0
	gi|158635170|gb|EU194420.1|	U10832	0
	gi|158635164|gb|EU194414.1|	U10832	0
	gi|158635160|gb|EU194410.1|	U10832	0
	gi|158635158|gb|EU194408.1|	U10832	0
	gi|158635156|gb|EU194406.1|	U10832	0
	gi|158635154|gb|EU194404.1|	U10832	0
	gi|158635150|gb|EU194400.1|	U10832	0
	gi|158635142|gb|EU194392.1|	U10832	0
	gi|158635134|gb|EU194384.1|	U10832	0
	gi|158635132|gb|EU194382.1|	U10832	0
	gi|158635128|gb|EU194378.1|	U10832	0
	gi|158252137|gb|EU044731.1|	U10832	0
	gi|158252129|gb|EU044723.1|	U10832	0
	gi|158635171|gb|EU194421.1|	U10832	0
	gi|158635157|gb|EU194407.1|	U10832	0
	gi|158635153|gb|EU194403.1|	U10832	0
	gi|158635151|gb|EU194401.1|	U10832	0
	gi|158635149|gb|EU194399.1|	U10832	0
	gi|158635145|gb|EU194395.1|	U10832	0
	gi|356650027|gb|JN710023.1|	U10832	8e-150
	gi|295409556|gb|HM004233.1|	U10832	0
	gi|224223680|gb|FJ183724.1|	U10832	0
	gi|187940720|gb|EU662221.1|	U10832	0
	gi|38348759|gb|AY423290.1|	U10832	0
	gi|298497603|gb|HM357622.1|	U10832	4e-136
	gi|182676325|gb|EU594602.1|	U10832	0
	gi|182676326|gb|EU594603.1|	U10832	0
	gi|117650770|gb|EF052680.1|	U10832	0
	gi|298497599|gb|HM357618.1|	U10832	3e-143
	gi|298497597|gb|HM357616.1|	U10832	1e-139
	gi|298497600|gb|HM357619.1|	U10832	3e-143
	gi|298497598|gb|HM357617.1|	U10832	3e-143
	gi|158635143|gb|EU194393.1|	U10832	0
	gi|158252136|gb|EU044730.1|	U10832	0
	gi|158252134|gb|EU044728.1|	U10832	0
	gi|158252130|gb|EU044724.1|	U10832	0
	gi|158252128|gb|EU044722.1|	U10832	0
	gi|157087485|gb|EU109568.1|	U10832	0
	gi|157087483|gb|EU109566.1|	U10832	0
	gi|157087484|gb|EU109567.1|	U10832	0
	gi|156986627|gb|EU080296.1|	U10832	0
	gi|156986625|gb|EU080282.1|	U10832	0
	gi|154850004|gb|EU000095.1|	U10832	0
	gi|154850002|gb|EU000093.1|	U10832	0
	gi|154849996|gb|EU000087.1|	U10832	0
	gi|154849978|gb|EU000069.1|	U10832	0
	gi|154849976|gb|EU000067.1|	U10832	0
	gi|154849974|gb|EU000065.1|	U10832	0
	gi|156986626|gb|EU080289.1|	U10832	0
	gi|154850021|gb|EU000112.1|	U10832	0
	gi|154850013|gb|EU000104.1|	U10832	0
	gi|154849997|gb|EU000088.1|	U10832	0
	gi|154849979|gb|EU000070.1|	U10832	0
	gi|154849975|gb|EU000066.1|	U10832	0
	gi|154849973|gb|EU000064.1|	U10832	0
	gi|126467961|gb|EF418944.1|	U10832	0
	gi|126467959|gb|EF418941.1|	U10832	0
	gi|126467957|gb|EF418939.1|	U10832	0
	gi|126467968|gb|EF418952.1|	U10832	0
	gi|126467960|gb|EF418942.1|	U10832	0
	gi|126467956|gb|EF418938.1|	U10832	0
	gi|122912991|gb|EF193235.1|	U10832	0
	gi|122912987|gb|EF193231.1|	U10832	0
	gi|122912979|gb|EF193223.1|	U10832	0
	gi|121483760|gb|EF174435.1|	U10832	0
	gi|119370184|gb|DQ988206.1|	U10832	0
	gi|122912994|gb|EF193238.1|	U10832	0
	gi|122912992|gb|EF193236.1|	U10832	0
	gi|122912988|gb|EF193232.1|	U10832	0
	gi|122912982|gb|EF193226.1|	U10832	0
	gi|121483759|gb|EF174434.1|	U10832	0
	gi|119444380|gb|EF126357.1|	U10832	0
	gi|119370183|gb|DQ988205.1|	U10832	0
	gi|117574118|gb|EF050513.1|	U10832	0
	gi|117574117|gb|EF050512.1|	U10832	0
	gi|111620775|gb|DQ821193.1|	U10832	0
	gi|111620773|gb|DQ821191.1|	U10832	0
	gi|90655109|gb|DQ361230.1|	U10832	0
	gi|90655128|gb|DQ361249.1|	U10832	0
	gi|73917498|gb|DQ162994.1|	U10832	0
	gi|30027278|gb|AY251663.1|	U10832	0
	gi|283771469|gb|GU266218.1|	U10832	0
	gi|283771470|gb|GU266219.1|	U10832	2e-103
	gi|227811171|gb|FJ802000.1|	U10832	0
	gi|227811107|gb|FJ801936.1|	U10832	0
	gi|227811020|gb|FJ801848.1|	U10832	0
	gi|227810961|gb|FJ801789.1|	U10832	0
	gi|227810765|gb|FJ801593.1|	U10832	0
	gi|227810757|gb|FJ801585.1|	U10832	0
	gi|227810751|gb|FJ801579.1|	U10832	0
	gi|227810747|gb|FJ801575.1|	U10832	0
	gi|227810681|gb|FJ801509.1|	U10832	0
	gi|227810679|gb|FJ801507.1|	U10832	0
	gi|227810593|gb|FJ801421.1|	U10832	0
	gi|227810591|gb|FJ801419.1|	U10832	0
	gi|227810481|gb|FJ801309.1|	U10832	0
	gi|227810479|gb|FJ801307.1|	U10832	0
	gi|227810430|gb|FJ801258.1|	U10832	0
	gi|195729798|gb|EU877752.1|	U10832	0
	gi|195729718|gb|EU877748.1|	U10832	0
	gi|157734255|gb|EU147492.1|	U10832	1e-98
	gi|227811037|gb|FJ801865.1|	U10832	0
	gi|227811019|gb|FJ801847.1|	U10832	0
	gi|227810962|gb|FJ801790.1|	U10832	0
	gi|227810960|gb|FJ801788.1|	U10832	0
	gi|227810952|gb|FJ801780.1|	U10832	0
	gi|227810891|gb|FJ801719.1|	U10832	0
	gi|227810762|gb|FJ801590.1|	U10832	0
	gi|227810758|gb|FJ801586.1|	U10832	0
	gi|227810756|gb|FJ801584.1|	U10832	0
	gi|227810746|gb|FJ801574.1|	U10832	0
	gi|227810680|gb|FJ801508.1|	U10832	0
	gi|227810678|gb|FJ801506.1|	U10832	0
	gi|227810592|gb|FJ801420.1|	U10832	0
	gi|227810590|gb|FJ801418.1|	U10832	0
	gi|227810586|gb|FJ801414.1|	U10832	0
	gi|227810480|gb|FJ801308.1|	U10832	0
	gi|227810429|gb|FJ801257.1|	U10832	0
	gi|156915070|gb|EU111746.1|	U10832	0
	gi|155624260|gb|EU045775.1|	U10832	0
	gi|155624258|gb|EU045773.1|	U10832	0
	gi|155624256|gb|EU045771.1|	U10832	0
	gi|155624254|gb|EU045769.1|	U10832	0
	gi|155624252|gb|EU045767.1|	U10832	0
	gi|155624250|gb|EU045765.1|	U10832	0
	gi|155624248|gb|EU045763.1|	U10832	0
	gi|155624246|gb|EU045761.1|	U10832	0
	gi|155624244|gb|EU045759.1|	U10832	0
	gi|155624242|gb|EU045757.1|	U10832	0
	gi|155624240|gb|EU045755.1|	U10832	0
	gi|155624238|gb|EU045753.1|	U10832	0
	gi|155624236|gb|EU045751.1|	U10832	0
	gi|155624234|gb|EU045749.1|	U10832	0
	gi|156915071|gb|EU111747.1|	U10832	0
	gi|155624259|gb|EU045774.1|	U10832	0
	gi|155624257|gb|EU045772.1|	U10832	0
	gi|155624255|gb|EU045770.1|	U10832	0
	gi|155624253|gb|EU045768.1|	U10832	0
	gi|155624251|gb|EU045766.1|	U10832	0
	gi|155624249|gb|EU045764.1|	U10832	0
	gi|155624247|gb|EU045762.1|	U10832	0
	gi|155624245|gb|EU045760.1|	U10832	0
	gi|155624243|gb|EU045758.1|	U10832	0
	gi|155624241|gb|EU045756.1|	U10832	0
	gi|155624239|gb|EU045754.1|	U10832	0
	gi|155624237|gb|EU045752.1|	U10832	0
	gi|155624235|gb|EU045750.1|	U10832	0
	gi|155624233|gb|EU045748.1|	U10832	0
	gi|111054487|gb|DQ836127.1|	U10832	0
	gi|98961365|gb|DQ486657.1|	U10832	0
	gi|98961363|gb|DQ486655.1|	U10832	0
	gi|98961364|gb|DQ486656.1|	U10832	0
	gi|98961362|gb|DQ486654.1|	U10832	0
	gi|89519380|gb|DQ403792.1|	U10832	0
	gi|84785856|gb|DQ335623.1|	U10832	0
	gi|62766669|gb|AY995375.1|	U10832	0
	gi|62766655|gb|AY995361.1|	U10832	0
	gi|62766651|gb|AY995357.1|	U10832	0
	gi|62766647|gb|AY995353.1|	U10832	0
	gi|62766645|gb|AY995351.1|	U10832	0
	gi|62766637|gb|AY995343.1|	U10832	0
	gi|57164813|gb|AY848935.1|	U10832	0
	gi|57164809|gb|AY848931.1|	U10832	0
	gi|45649052|gb|AY552099.1|	U10832	0
	gi|7453607|gb|AF228077.1|	U10832	0
	gi|2529343|gb|L41357.1|PHTRG18S	U10832	0
	gi|85062455|gb|DQ338531.1|	U10832	0
	gi|84785855|gb|DQ335622.1|	U10832	0
	gi|62766672|gb|AY995378.1|	U10832	0
	gi|62766670|gb|AY995376.1|	U10832	0
	gi|62766656|gb|AY995362.1|	U10832	0
	gi|62766640|gb|AY995346.1|	U10832	0
	gi|62766638|gb|AY995344.1|	U10832	0
	gi|62766636|gb|AY995342.1|	U10832	0
	gi|61608654|gb|AY943299.1|	U10832	0
	gi|56553474|gb|AY833525.1|	U10832	0
	gi|53681039|gb|AY670706.1|	U10832	0
	gi|7263198|gb|AF087480.1|	U10832	0
	gi|257773913|dbj|DM193214.1|	U10832	3e-24
	gi|257773447|dbj|DM193144.1|	U10832	3e-14
	gi|257773914|dbj|DM193215.1|	U10832	3e-24
	gi|257773912|dbj|DM193213.1|	U10832	2e-13
	gi|62147402|emb|AJ854290.1|	U10832	0
	gi|62147400|emb|AJ854288.1|	U10832	0
	gi|62147401|emb|AJ854289.1|	U10832	0
	gi|159576108|dbj|AB367366.1|	U10832	0
	gi|159576103|dbj|AB367363.1|	U10832	0
	gi|159576109|dbj|AB367367.1|	U10832	0
	gi|159576105|dbj|AB367364.1|	U10832	0
	gi|159576102|dbj|AB367362.1|	U10832	0
	gi|148524562|dbj|AB305066.1|	U10832	0
	gi|159576106|dbj|AB367365.1|	U10832	0
	gi|112824365|gb|DQ831525.1|	U10832	0
	gi|111620770|gb|DQ821188.1|	U10832	0
	gi|159576710|dbj|AB367501.1|	U10832	0
	gi|105301332|dbj|AB217674.1|	U10832	0
	gi|105301322|dbj|AB217672.1|	U10832	0
	gi|105301327|dbj|AB217673.1|	U10832	0
	gi|105301317|dbj|AB217671.1|	U10832	0
	gi|4138334|emb|Y15825.1|	U10832	4e-117
	gi|3713694|emb|A57924.1|	U10832	0
	gi|4138335|emb|Y15826.1|	U10832	0
	gi|1654055|emb|Y08653.1|	U10832	0
	gi|1654061|emb|Y08655.1|	U10832	3e-110
	gi|1654054|emb|Y08652.1|	U10832	4e-120
	gi|443299880|gb|JX989805.1|	U10832	0
	gi|443299881|gb|JX989806.1|	U10832	0
	gi|443299882|gb|JX989807.1|	U10832	0
	gi|443299883|gb|JX989808.1|	U10832	0
	gi|443299884|gb|JX989809.1|	U10832	0
	gi|443299885|gb|JX989810.1|	U10832	0
3	gi|339959401|gb|HQ850000.1|	U11777	3e-74	9											Phytophthora cactorum isolate CH03OKTYPE1 ras-like protein (ypt1) gene, partial sequence
	gi|339959402|gb|HQ850001.1|	U11777	3e-74
	gi|371769947|gb|JN678989.1|	U11777	3e-17
	gi|371769807|gb|JN678919.1|	U11777	3e-74
	gi|82610985|gb|DQ270310.1|	U11777	2e-74
	gi|82610981|gb|DQ270308.1|	U11777	2e-74
	gi|82610987|gb|DQ270311.1|	U11777	2e-74
	gi|82610983|gb|DQ270309.1|	U11777	2e-74
	gi|73917424|gb|DQ162960.1|	U11777	2e-74
4	gi|371769455|gb|JN673476.1|	U11991	4e-132	1											Phytophthora cactorum isolate P0714 hypothetical protein gene, partial cds
5	gi|37960096|gb|AY220253.1|	U13360	0	2											Phytophthora cactorum clone MO49 glucose-6-phosphate isomerase (GPI) gene, complete cds
	gi|37960098|gb|AY220254.1|	U13360	0
6	gi|111620746|gb|DQ821169.1|	U13467	0	8											Phytophthora cactorum strain 1792 elicitin-like protein 6 precursor (cac6) mRNA, partial cds
	gi|111620726|gb|DQ821159.1|	U13467	0
	gi|111620702|gb|DQ821147.1|	U13467	0
	gi|111620698|gb|DQ821145.1|	U13467	0
	gi|111620748|gb|DQ821170.1|	U13467	0
	gi|111620744|gb|DQ821168.1|	U13467	0
	gi|111620700|gb|DQ821146.1|	U13467	0
	gi|111620684|gb|DQ821138.1|	U13467	0
7	gi|371769593|gb|JN678812.1|	U13508	4e-139	1											Phytophthora cactorum isolate P0714 phosphatidylinositol-4-phosphate-5-kinase gene, partial cds
8	gi|254596766|gb|GQ247667.1|	U14096	0	9											Phytophthora cactorum var. applanata strain 22E9 translation elongation factor 1-alpha gene, partial cds
	gi|254596768|gb|GQ247668.1|	U14096	0
	gi|157087520|gb|EU109587.1|	U14096	0
	gi|157087522|gb|EU109588.1|	U14096	0
	gi|157087518|gb|EU109586.1|	U14096	0
	gi|156987779|gb|EU080286.1|	U14096	0
	gi|156987781|gb|EU080293.1|	U14096	0
	gi|156987777|gb|EU080279.1|	U14096	0
	gi|50660717|gb|AY564108.1|	U14096	0
9	gi|371769187|gb|JN664180.1|	U14471	0	1											Phytophthora cactorum isolate P0714 N-(5'-phosphoribosyl)anthranilate isomerase indole-3-glycerol-phosphate synthase gene, partial cds
10	gi|156987367|gb|EU080294.1|	U15514	0	3											Phytophthora cactorum isolate PD_00944(P11184) enolase (ENL) gene, partial cds
	gi|156987363|gb|EU080280.1|	U15514	0
	gi|156987365|gb|EU080287.1|	U15514	0
11	gi|196122346|gb|EU660851.1|	U17052	0	21											Phytophthora cactorum strain BBA 65915 cytochrome oxidase subunit I gene, partial cds; mitochondrial
	gi|196122344|gb|EU660850.1|	U17052	0
	gi|308912927|gb|HQ261261.1|	U17052	0
	gi|308912925|gb|HQ261260.1|	U17052	0
	gi|320336175|gb|HQ708239.1|	U17052	0
	gi|320336171|gb|HQ708237.1|	U17052	0
	gi|320336167|gb|HQ708235.1|	U17052	0
	gi|320336157|gb|HQ708230.1|	U17052	0
	gi|320336177|gb|HQ708240.1|	U17052	0
	gi|320336173|gb|HQ708238.1|	U17052	0
	gi|320336169|gb|HQ708236.1|	U17052	0
	gi|320336161|gb|HQ708232.1|	U17052	0
	gi|320336155|gb|HQ708229.1|	U17052	0
	gi|320336165|gb|HQ708234.1|	U17052	0
	gi|320336159|gb|HQ708231.1|	U17052	0
	gi|320336163|gb|HQ708233.1|	U17052	0
	gi|254596754|gb|GQ247652.1|	U17052	0
	gi|254596752|gb|GQ247651.1|	U17052	0
	gi|73917207|gb|DQ162854.1|	U17052	7e-40
	gi|50660835|gb|AY564167.1|	U17052	0
	gi|31158411|gb|AY129174.1|	U17052	0
12	gi|156988659|gb|EU080291.1|	U17065	0	3
	gi|156988655|gb|EU080277.1|	U17065	0
	gi|156988657|gb|EU080284.1|	U17065	0
13	gi|216408394|gb|FJ459733.1|	U19644	0	5											Phytophthora nicotianae x cactorum isolate LT2852 phenol acid carboxylase gene, partial cds
	gi|216408392|gb|FJ459732.1|	U19644	0
	gi|216408390|gb|FJ459731.1|	U19644	0
	gi|216408388|gb|FJ459730.1|	U19644	6e-176
	gi|444302611|gb|KC109824.1|	U19644	0
14	gi|157087506|gb|EU109580.1|	U20102	0	21											Phytophthora cactorum isolate P167 cytochrome oxidase subunit I gene, partial cds; mitochondrial
	gi|157087502|gb|EU109578.1|	U20102	0
	gi|157087498|gb|EU109576.1|	U20102	0
	gi|71063584|gb|DQ071407.1|	U20102	0
	gi|71063580|gb|DQ071405.1|	U20102	0
	gi|71063582|gb|DQ071406.1|	U20102	0
	gi|71063578|gb|DQ071404.1|	U20102	0
	gi|312165161|gb|GU221952.1|	U20102	0
	gi|312165164|gb|GU221953.1|	U20102	0
	gi|312165158|gb|GU221951.1|	U20102	0
	gi|348016781|gb|JF771262.1|	U20102	0
	gi|348016773|gb|JF771260.1|	U20102	0
	gi|348016765|gb|JF771258.1|	U20102	0
	gi|348017337|gb|JF771401.1|	U20102	0
	gi|348016777|gb|JF771261.1|	U20102	0
	gi|348016769|gb|JF771259.1|	U20102	0
	gi|348016761|gb|JF771257.1|	U20102	0
	gi|89146288|gb|DQ365737.1|	U20102	0
	gi|31158423|gb|AY129180.1|	U20102	0
	gi|31158419|gb|AY129178.1|	U20102	0
	gi|31158421|gb|AY129179.1|	U20102	0
15	gi|156986963|gb|EU080295.1|	U2951	0	3											Phytophthora cactorum isolate PD_00944(P11184) heat shock protein 90 (HSP90) gene, partial cds
	gi|156986959|gb|EU080281.1|	U2951	0
	gi|156986961|gb|EU080288.1|	U2951	0
16	gi|73917384|gb|DQ162935.1|	U5020	1e-38	1											Phytophthora cactorum strain IMI296524 tRNA-Tyr (trnY) and small subunit ribosomal RNA (rns) genes, partial sequence; mitochondrial
17	gi|38348814|gb|AY423324.1|	U7140	2e-102	1											Phytophthora cactorum strain P25 NADH dehydrogenase subunit 5 (nad5) gene, partial cds; mitochondrial
18	gi|376319799|gb|JN561772.1|	U7304	0	1											Phytophthora cactorum isolate 119 cellulose synthase 3 (CesA3) gene, complete cds
19	gi|55274238|gb|AY766226.1|	U7626	5e-151	1											Phytophthora cactorum strain BR675 elicitin gene, partial cds
20	gi|14485748|gb|AF354650.1|	U9072	0	1											Phytophthora cactorum phytotoxic protein PcF precursor, mRNA, complete cds
21	gi|384366192|gb|JQ917076.1|	U9445	0	18											Phytophthora cactorum isolate Ph410 beta-tubulin gene, partial cds
	gi|157087490|gb|EU109572.1|	U9445	0
	gi|157087496|gb|EU109575.1|	U9445	0
	gi|157087488|gb|EU109571.1|	U9445	0
	gi|71063436|gb|DQ071353.1|	U9445	0
	gi|71063432|gb|DQ071351.1|	U9445	0
	gi|71063438|gb|DQ071354.1|	U9445	0
	gi|71063434|gb|DQ071352.1|	U9445	0
	gi|93139135|gb|DQ361136.1|	U9445	0
	gi|254596738|gb|GQ247659.1|	U9445	0
	gi|254596736|gb|GQ247658.1|	U9445	0
	gi|156988223|gb|EU080292.1|	U9445	0
	gi|156988219|gb|EU080278.1|	U9445	0
	gi|119370475|gb|DQ988244.1|	U9445	0
	gi|119370477|gb|DQ988245.1|	U9445	0
	gi|156988221|gb|EU080285.1|	U9445	0
	gi|55274354|gb|AY766220.1|	U9445	0
	gi|50660606|gb|AY564052.1|	U9445	0
			total	421
