# Supplementary material for: Transcriptomic analysis of the phytopathogenic oomycete Phytophthora cactorum provides insights into infection-related effectors
Source: BMC Genomics. 2014 Nov 18;15(1):980. doi: 10.1186/1471-2164-15-980 (PMC4289400; doi:10.1186/1471-2164-15-980)
Supplement: Supplementary file 5 — Additional file 5: Summary of the ESTs of P. cactorum deposited in NCBI mapping to P. cactorum unigenes by BLASTn analysis. (XLS 37 KB) [file 12864_2014_6857_MOESM5_ESM.xls]

## Sheet: Sheet1
Additional file 5. Summary of the ESTs of P. cactorum deposited in NCBI mapping to P. cactorum unigenes by BLASTn analysis
GenBank ID	Unigene ID	E-value	Distinct gene	Redudancy
gi|371933967|gb|JK730238.1|JK730238	U12325	1e-16	1	1
gi|315699719|gb|GW874523.1|GW874523	U9606	3e-15	1	1
gi|315699715|gb|GW874519.1|GW874519	U9499	0	1	1
gi|315699793|gb|GW874556.1|GW874556	U9360	0	1	1
gi|315699638|gb|GW874442.1|GW874442	U9123	1e-95	1	1
gi|315673747|gb|GW873057.1|GW873057	U9097	1e-07	1	1
gi|315708077|gb|GW874428.1|GW874428	U9020	2e-46	1	1
gi|315699667|gb|GW874471.1|GW874471	U8699	0	1	1
gi|315699694|gb|GW874498.1|GW874498	U7950	0	1	1
gi|315699827|gb|GW874590.1|GW874590	U7702	3e-58	1	1
gi|315708064|gb|GW874415.1|GW874415	U7360	0	1	1
gi|315699672|gb|GW874476.1|GW874476	U7074	1e-10	1	1
gi|315699790|gb|GW874553.1|GW874553	U6592	3e-41	1	1
gi|315699828|gb|GW874591.1|GW874591	U64	9e-33	1	1
gi|315699701|gb|GW874505.1|GW874505	U5830	1e-101	1	1
gi|315699738|gb|GW874542.1|GW874542	U5582	9e-178	1	1
gi|315699689|gb|GW874493.1|GW874493	U5439	4e-101	1	1
gi|315699685|gb|GW874489.1|GW874489	U5429	8e-172	1	1
gi|315699708|gb|GW874512.1|GW874512	U526	0	1	1
gi|315699725|gb|GW874529.1|GW874529	U5061	2e-153	1	1
gi|315708068|gb|GW874419.1|GW874419	U4911	0	1	1
gi|315699688|gb|GW874492.1|GW874492	U4696	1e-102	1	1
gi|315699785|gb|GW874548.1|GW874548	U3778	9e-109	1	1
gi|315673740|gb|GW873050.1|GW873050	U3607	0	1	1
gi|315708080|gb|GW874431.1|GW874431	U3313	2e-128	1	1
gi|315699836|gb|GW874599.1|GW874599	U303	0	1	1
gi|315708063|gb|GW874414.1|GW874414	U2841	2e-172	1	1
gi|315708059|gb|GW874410.1|GW874410	U2636	2e-131	1	2
gi|315673745|gb|GW873055.1|GW873055	U2636	1e-50
gi|315708076|gb|GW874427.1|GW874427	U2451	4e-142	1	1
gi|315699645|gb|GW874449.1|GW874449	U2429	8e-126	1	1
gi|315699802|gb|GW874565.1|GW874565	U21662	5e-123	1	1
gi|315699697|gb|GW874501.1|GW874501	U21464	7e-119	1	1
gi|315699649|gb|GW874453.1|GW874453	U21442	7e-166	1	1
gi|315699803|gb|GW874566.1|GW874566	U21368	1e-129	1	1
gi|315699671|gb|GW874475.1|GW874475	U2132	3e-43	1	1
gi|315673748|gb|GW873058.1|GW873058	U21224	8e-07	1	1
gi|315672059|gb|GW873069.1|GW873069	U21195	3e-93	1	1
gi|315708082|gb|GW874433.1|GW874433	U21114	3e-121	1	1
gi|315708073|gb|GW874424.1|GW874424	U21113	3e-130	1	1
gi|315699653|gb|GW874457.1|GW874457	U21091	0	1	1
gi|315699710|gb|GW874514.1|GW874514	U21070	0	1	1
gi|315699646|gb|GW874450.1|GW874450	U20817	6e-132	1	1
gi|315699702|gb|GW874506.1|GW874506	U20688	4e-87	1	1
gi|315699796|gb|GW874559.1|GW874559	U20454	1e-76	1	1
gi|315708069|gb|GW874420.1|GW874420	U20423	0	1	1
gi|315699644|gb|GW874448.1|GW874448	U20412	2e-74	1	1
gi|315699642|gb|GW874446.1|GW874446	U20303	1e-139	1	1
gi|315699693|gb|GW874497.1|GW874497	U20182	3e-65	1	1
gi|315699728|gb|GW874532.1|GW874532	U20135	0	1	1
gi|315699647|gb|GW874451.1|GW874451	U20072	0	1	1
gi|315699661|gb|GW874465.1|GW874465	U19880	5e-173	1	1
gi|315699664|gb|GW874468.1|GW874468	U19687	4e-98	1	1
gi|315699810|gb|GW874573.1|GW874573	U19666	3e-06	1	1
gi|315699711|gb|GW874515.1|GW874515	U19644	3e-149	1	1
gi|315699687|gb|GW874491.1|GW874491	U19472	0	1	1
gi|315699684|gb|GW874488.1|GW874488	U19471	4e-98	1	1
gi|315699637|gb|GW874441.1|GW874441	U19297	2e-138	1	1
gi|315699805|gb|GW874568.1|GW874568	U19264	7e-97	1	1
gi|315699820|gb|GW874583.1|GW874583	U19230	1e-76	1	1
gi|315699632|gb|GW874436.1|GW874436	U19121	4e-117	1	2
gi|315672056|gb|GW873066.1|GW873066	U19121	2e-88
gi|315699683|gb|GW874487.1|GW874487	U19034	0	1	1
gi|315708074|gb|GW874425.1|GW874425	U18674	0	1	1
gi|315699666|gb|GW874470.1|GW874470	U18586	2e-65	1	1
gi|315699729|gb|GW874533.1|GW874533	U18553	0	1	2
gi|315699717|gb|GW874521.1|GW874521	U18553	3e-86
gi|315699821|gb|GW874584.1|GW874584	U18493	0	1	1
gi|315708065|gb|GW874416.1|GW874416	U18476	5e-89	1	2
gi|315672053|gb|GW873063.1|GW873063	U18476	1e-36
gi|315699709|gb|GW874513.1|GW874513	U18475	0	1	1
gi|315699639|gb|GW874443.1|GW874443	U18376	0	1	1
gi|315708062|gb|GW874413.1|GW874413	U18013	0	1	1
gi|315699678|gb|GW874482.1|GW874482	U17868	0	1	1
gi|315699699|gb|GW874503.1|GW874503	U17564	0	1	1
gi|315699713|gb|GW874517.1|GW874517	U17517	0	1	1
gi|315708057|gb|GW874408.1|GW874408	U17514	0	1	2
gi|315699795|gb|GW874558.1|GW874558	U17514	0
gi|315699691|gb|GW874495.1|GW874495	U17500	1e-102	1	1
gi|315672050|gb|GW873060.1|GW873060	U1749	2e-163	1	1
gi|315699832|gb|GW874595.1|GW874595	U17476	0	1	1
gi|315699707|gb|GW874511.1|GW874511	U17458	6e-113	1	2
gi|315699643|gb|GW874447.1|GW874447	U17458	7e-157
gi|315699814|gb|GW874577.1|GW874577	U17204	8e-67	1	1
gi|315699724|gb|GW874528.1|GW874528	U17032	0	1	1
gi|371933944|gb|JK730215.1|JK730215	U16896	4e-41	1	1
gi|315699676|gb|GW874480.1|GW874480	U16855	0	1	1
gi|315699669|gb|GW874473.1|GW874473	U16789	2e-119	1	1
gi|315708066|gb|GW874417.1|GW874417	U16711	4e-99	1	1
gi|315699733|gb|GW874537.1|GW874537	U16560	4e-121	1	1
gi|315708075|gb|GW874426.1|GW874426	U16533	0	1	2
gi|315673743|gb|GW873053.1|GW873053	U16533	1e-101
gi|315699712|gb|GW874516.1|GW874516	U16294	8e-178	1	1
gi|315699731|gb|GW874535.1|GW874535	U16289	7e-166	1	1
gi|315699804|gb|GW874567.1|GW874567	U16230	0	1	1
gi|315699736|gb|GW874540.1|GW874540	U16225	0	1	1
gi|315699824|gb|GW874587.1|GW874587	U16151	4e-155	1	1
gi|315708072|gb|GW874423.1|GW874423	U16063	3e-137	1	3
gi|315699679|gb|GW874483.1|GW874483	U16063	2e-06
gi|315699677|gb|GW874481.1|GW874481	U16063	8e-08
gi|315699641|gb|GW874445.1|GW874445	U15931	0	1	1
gi|315699633|gb|GW874437.1|GW874437	U15909	1e-142	1	1
gi|315708060|gb|GW874411.1|GW874411	U15893	5e-123	1	2
gi|315699659|gb|GW874463.1|GW874463	U15893	4e-41
gi|315699705|gb|GW874509.1|GW874509	U15766	5e-151	1	1
gi|315699718|gb|GW874522.1|GW874522	U15686	0	1	1
gi|315699716|gb|GW874520.1|GW874520	U15659	0	1	1
gi|315699650|gb|GW874454.1|GW874454	U15595	3e-128	1	1
gi|315699654|gb|GW874458.1|GW874458	U15546	4e-10	1	1
gi|315699658|gb|GW874462.1|GW874462	U15442	7e-81	1	1
gi|315699704|gb|GW874508.1|GW874508	U15384	1e-19	1	1
gi|315699695|gb|GW874499.1|GW874499	U15234	4e-159	1	1
gi|315699657|gb|GW874461.1|GW874461	U15230	7e-122	1	1
gi|315699730|gb|GW874534.1|GW874534	U15192	7e-18	1	1
gi|315708079|gb|GW874430.1|GW874430	U15183	0	1	2
gi|315672055|gb|GW873065.1|GW873065	U15183	0
gi|315699721|gb|GW874525.1|GW874525	U15132	0	1	1
gi|315699673|gb|GW874477.1|GW874477	U15129	0	1	1
gi|315699681|gb|GW874485.1|GW874485	U15042	0	1	2
gi|315672054|gb|GW873064.1|GW873064	U15042	0
gi|315699734|gb|GW874538.1|GW874538	U14986	0	1	1
gi|315699727|gb|GW874531.1|GW874531	U14841	1e-104	1	1
gi|315699663|gb|GW874467.1|GW874467	U14778	9e-159	1	1
gi|315708071|gb|GW874422.1|GW874422	U14767	5e-104	1	4
gi|315708061|gb|GW874412.1|GW874412	U14767	2e-176
gi|315699674|gb|GW874478.1|GW874478	U14767	3e-71
gi|315699636|gb|GW874440.1|GW874440	U14767	4e-133
gi|315708078|gb|GW874429.1|GW874429	U14744	0	1	1
gi|315708055|gb|GW874406.1|GW874406	U14689	0	1	1
gi|315699739|gb|GW874543.1|GW874543	U1463	0	1	1
gi|315708067|gb|GW874418.1|GW874418	U14627	7e-122	1	1
gi|315708056|gb|GW874407.1|GW874407	U14531	8e-161	1	1
gi|315699682|gb|GW874486.1|GW874486	U14523	7e-103	1	1
gi|315699680|gb|GW874484.1|GW874484	U14457	7e-63	1	2
gi|315699652|gb|GW874456.1|GW874456	U14457	1e-154
gi|315699651|gb|GW874455.1|GW874455	U14453	1e-117	1	1
gi|315699815|gb|GW874578.1|GW874578	U14422	2e-135	1	1
gi|315673741|gb|GW873051.1|GW873051	U14356	3e-131	1	1
gi|315699660|gb|GW874464.1|GW874464	U14314	9e-109	1	1
gi|315673738|gb|GW873048.1|GW873048	U14271	0	1	1
gi|315708058|gb|GW874409.1|GW874409	U14205	0	1	1
gi|315699714|gb|GW874518.1|GW874518	U14187	6e-44	1	1
gi|315699723|gb|GW874527.1|GW874527	U1413	5e-179	1	1
gi|315699809|gb|GW874572.1|GW874572	U141	0	1	1
gi|315708070|gb|GW874421.1|GW874421	U14096	0	1	1
gi|315699706|gb|GW874510.1|GW874510	U14072	0	1	1
gi|315699735|gb|GW874539.1|GW874539	U13947	0	1	1
gi|315699634|gb|GW874438.1|GW874438	U1378	7e-172	1	1
gi|315699662|gb|GW874466.1|GW874466	U13670	8e-106	1	1
gi|315699668|gb|GW874472.1|GW874472	U13602	5e-85	1	1
gi|315672051|gb|GW873061.1|GW873061	U13560	9e-115	1	1
gi|315699698|gb|GW874502.1|GW874502	U13498	0	1	2
gi|315699640|gb|GW874444.1|GW874444	U13498	0
gi|315699720|gb|GW874524.1|GW874524	U13436	0	1	1
gi|315699737|gb|GW874541.1|GW874541	U13419	0	1	1
gi|315673744|gb|GW873054.1|GW873054	U13406	0	1	1
gi|315708083|gb|GW874434.1|GW874434	U13390	0	1	1
gi|315699665|gb|GW874469.1|GW874469	U13341	0	1	1
gi|315699690|gb|GW874494.1|GW874494	U13324	6e-157	1	1
gi|315699655|gb|GW874459.1|GW874459	U13259	5e-69	1	1
gi|315699696|gb|GW874500.1|GW874500	U13234	1e-104	1	1
gi|315708084|gb|GW874435.1|GW874435	U13223	0	1	1
gi|315699635|gb|GW874439.1|GW874439	U13214	0	1	1
gi|315708081|gb|GW874432.1|GW874432	U13158	1e-43	1	2
gi|315673746|gb|GW873056.1|GW873056	U13158	5e-123
gi|315699700|gb|GW874504.1|GW874504	U11776	0	1	1
gi|315699732|gb|GW874536.1|GW874536	U11724	0	1	1
gi|315673739|gb|GW873049.1|GW873049	U1160	6e-154	1	1
gi|315699829|gb|GW874592.1|GW874592	U11037	7e-136	1	1
gi|315699692|gb|GW874496.1|GW874496	U1094	1e-161	1	1
gi|371933950|gb|JK730221.1|JK730221	U10832	2e-121	1	6
gi|371933948|gb|JK730219.1|JK730219	U10832	4e-100
gi|315699801|gb|GW874564.1|GW874564	U10832	1e-60
gi|315699726|gb|GW874530.1|GW874530	U10832	3e-120
gi|315699686|gb|GW874490.1|GW874490	U10832	0
gi|315699670|gb|GW874474.1|GW874474	U10832	9e-134
gi|315699675|gb|GW874479.1|GW874479	U10830	0	1	1
gi|315699703|gb|GW874507.1|GW874507	U10680	0	1	1
gi|315699648|gb|GW874452.1|GW874452	U10261	5e-151	1	1
gi|315699722|gb|GW874526.1|GW874526	U10079	6e-124	1	1
		total	157	180
