# Supplementary material for: Transcriptomic analysis of the phytopathogenic oomycete Phytophthora cactorum provides insights into infection-related effectors
Source: BMC Genomics. 2014 Nov 18;15(1):980. doi: 10.1186/1471-2164-15-980 (PMC4289400; doi:10.1186/1471-2164-15-980)
Supplement: Supplementary file 8 — Additional file 8: Complete list of KEGG biochemical pathways for P. cactorum transcriptome. (XLS 85 KB) [file 12864_2014_6857_MOESM8_ESM.xls]

## Sheet: Sheet1
Additional file 8. Complete list of KEGG biochemical pathways for P. cactorum transcriptome
Pathway term	Pathway ID	No. of genes	Unigene list
ABC transporters	ko02010	8	U11461;U12485;U12780;U14686;U15274;U16209;U5075;U9820;
Acute myeloid leukemia	ko05221	3	U13805;U18081;U4997;
Adherens junction	ko04520	9	U10239;U1127;U12969;U13924;U1749;U2067;U2484;U4997;U6853;
Adipocytokine signaling pathway	ko04920	17	U10094;U12069;U13805;U14130;U14133;U16159;U17886;U18081;U19983;U3477;U3630;U4452;U5108;U7647;U7808;U7842;U9232;
African trypanosomiasis	ko05143	2	U12790;U14068;
Alanine, aspartate and glutamate metabolism	ko00250	24	U11560;U12266;U12408;U13151;U13276;U13496;U13708;U13758;U13874;U14131;U14182;U14281;U14700;U14877;U15710;U17962;U18300;U19351;U20982;U21508;U2538;U4847;U5241;U7830;
Aldosterone-regulated sodium reabsorption	ko04960	5	U12678;U17109;U4997;U5491;U9418;
Alzheimer's disease	ko05010	64	U10432;U10768;U11625;U11822;U11858;U12043;U12350;U12387;U12558;U12628;U12742;U12761;U12848;U12972;U12980;U13054;U13204;U13346;U14778;U15064;U15109;U15152;U15185;U15241;U15361;U15426;U15721;U15887;U16762;U16763;U17052;U17053;U18002;U18266;U18322;U18365;U18372;U1858;U19655;U20102;U20796;U20993;U21155;U2297;U2309;U2505;U2785;U3083;U4366;U4755;U4997;U5129;U5461;U5669;U5832;U6429;U6803;U6973;U7086;U73…
Amino acid related enzymes	ko01007	43	U1149;U11560;U11714;U12512;U13130;U13201;U13259;U13473;U13524;U13527;U13612;U13640;U13825;U13981;U14112;U14182;U14281;U14647;U14701;U14848;U15220;U15444;U1714;U17901;U17962;U18385;U19034;U19121;U19676;U20059;U20125;U20228;U20602;U21102;U21508;U21649;U2713;U363;U6398;U6455;U7031;U9424;U9920;
Amino sugar and nucleotide sugar metabolism	ko00520	28	U11368;U11734;U12236;U12449;U13060;U13084;U13142;U13360;U13543;U14015;U14173;U14653;U14877;U15201;U15370;U16102;U16636;U17397;U17847;U18378;U2023;U20405;U20554;U21626;U6223;U7383;U8214;U8490;
Aminoacyl-tRNA biosynthesis	ko00970	30	U1149;U11714;U13130;U13201;U13259;U13473;U13524;U13527;U13612;U13640;U13825;U13981;U14143;U14647;U14701;U14848;U1714;U17901;U18385;U18437;U19034;U19121;U19676;U20059;U20125;U6398;U6455;U7031;U9424;U9920;
Aminobenzoate degradation	ko00627	7	U11219;U15322;U19898;U21278;U4326;U5205;U8976;
Amoebiasis	ko05146	7	U12359;U14183;U14790;U4989;U6853;U7337;U9662;
Amyotrophic lateral sclerosis (ALS)	ko05014	13	U10177;U11858;U11931;U12344;U12809;U13104;U14354;U15361;U15432;U18743;U21134;U2484;U9481;
Antigen processing and presentation	ko04612	28	U10616;U10785;U11392;U11529;U12220;U12237;U12463;U12567;U12652;U12739;U12892;U13117;U13269;U14118;U14271;U14678;U14689;U14994;U16300;U16643;U18196;U2951;U4696;U6001;U7477;U8536;U8775;U9470;
Apoptosis	ko04210	11	U1162;U11858;U13792;U14790;U15361;U18017;U18958;U2643;U4433;U656;U7337;
Arachidonic acid metabolism	ko00590	5	U13843;U14069;U18093;U18392;U487;
Arginine and proline metabolism	ko00330	30	U12359;U12873;U13151;U13182;U13496;U13614;U13708;U13870;U14044;U14131;U14147;U14766;U14822;U152;U15710;U16319;U17119;U17519;U17581;U1825;U18310;U20548;U20982;U21202;U21508;U3170;U4695;U4847;U5241;U877;
Arrhythmogenic right ventricular cardiomyopathy (ARVC)	ko05412	2	U1749;U6853;
Ascorbate and aldarate metabolism	ko00053	11	U1071;U12200;U13870;U14147;U14766;U17119;U17279;U3170;U4695;U4848;U8490;
Axon guidance	ko04360	3	U2484;U4997;U8589;
B cell receptor signaling pathway	ko04662	2	U2484;U4997;
Bacterial invasion of epithelial cells	ko05100	7	U13553;U13574;U15314;U1737;U1749;U2484;U5298;
Bacterial secretion system	ko03070	2	U11229;U13969;
Basal cell carcinoma	ko05217	1	U20646;
Basal transcription factors	ko03022	23	U10314;U11157;U13340;U13586;U14059;U14110;U14149;U14391;U14568;U14618;U15333;U15581;U15781;U16055;U16921;U16995;U17883;U18340;U19081;U19390;U19653;U20413;U8137;
Base excision repair	ko03410	22	U10360;U12171;U12970;U14443;U15193;U15517;U16232;U16488;U16563;U16721;U18131;U18190;U19723;U19741;U297;U4463;U4469;U47;U730;U758;U8419;U8479;
Benzoate degradation	ko00362	4	U14206;U15456;U19374;U19898;
Betalain biosynthesis	ko00965	2	U2936;U9795;
Bile secretion	ko04976	9	U11461;U12678;U12780;U14790;U5075;U5491;U7337;U9418;U9820;
Biosynthesis of ansamycins	ko01051	1	U6412;
Biosynthesis of siderophore group nonribosomal peptides	ko01053	1	U5704;
Biosynthesis of unsaturated fatty acids	ko01040	15	U13653;U14193;U14525;U15065;U15456;U15967;U16452;U19863;U19898;U20184;U20260;U21258;U21441;U4694;U6302;
Biotin metabolism	ko00780	3	U14112;U2939;U363;
Bladder cancer	ko05219	2	U17301;U4997;
Butanoate metabolism	ko00650	11	U12266;U13134;U13874;U14092;U14182;U1572;U17458;U17962;U19297;U19898;U7830;
Butirosin and neomycin biosynthesis	ko00524	3	U17397;U18378;U20405;
C5-Branched dibasic acid metabolism	ko00660	1	U13134;
Caffeine metabolism	ko00232	2	U13409;U17937;
Calcium signaling pathway	ko04020	13	U10432;U12963;U13460;U14195;U14790;U15998;U18372;U3607;U4366;U5170;U7284;U7337;U8892;
Caprolactam degradation	ko00930	3	U14092;U17279;U19898;
Carbohydrate digestion and absorption	ko04973	4	U12678;U17056;U5491;U9418;
Carbon fixation in photosynthetic organisms	ko00710	28	U10271;U10350;U10373;U11493;U11509;U12940;U13005;U13112;U13292;U14281;U14531;U14818;U14892;U15909;U16371;U17808;U18737;U18971;U19023;U20489;U21613;U2440;U298;U6412;U7110;U8332;U8899;U9510;
Carbon fixation pathways in prokaryotes	ko00720	14	U12375;U13164;U13739;U14027;U14352;U15034;U15525;U15614;U16431;U16557;U18664;U232;U4953;U8698;
Cardiac muscle contraction	ko04260	25	U12628;U12678;U12742;U12848;U12972;U12980;U15064;U15241;U15887;U17052;U17053;U19655;U20102;U20993;U2297;U2505;U4755;U5491;U5669;U6429;U6803;U6973;U7781;U9418;U9756;
Cell adhesion molecules (CAMs)	ko04515	2	U8480;U9279;
Cell cycle	ko04110	77	U11031;U11325;U1162;U12143;U12205;U12282;U12970;U1301;U1309;U13221;U13464;U13499;U13798;U13924;U14145;U14207;U14332;U14714;U14954;U14997;U15013;U15134;U15333;U15349;U15453;U15482;U15589;U15656;U15911;U15989;U16213;U16279;U16458;U16969;U17259;U17301;U17371;U17441;U17569;U17835;U18017;U18045;U18260;U18401;U18767;U18903;U19081;U19635;U1964;U19773;U19859;U19958;U20006;U20098;U20207;U2034;U20924;U2094…
Cell cycle - Caulobacter	ko04112	2	U17419;U5219;
Cell cycle - yeast	ko04111	71	U11031;U11325;U12143;U12205;U12282;U1297;U1301;U13048;U13221;U13464;U13499;U13607;U13798;U13835;U14021;U14097;U14145;U14207;U14714;U14867;U14997;U15012;U15013;U15453;U15589;U15656;U15719;U15763;U15776;U15911;U15989;U16213;U16279;U16458;U16969;U17371;U17441;U17835;U18045;U18260;U18401;U1854;U18903;U19635;U19787;U19859;U19958;U20006;U20021;U20098;U20207;U20685;U20924;U20947;U2166;U231;U2506;U3171;U…
Cellular antigens	ko04090	6	U11461;U12780;U13843;U18406;U5075;U9820;
Chagas disease (American trypanosomiasis)	ko05142	13	U12567;U12652;U12739;U12790;U12892;U13048;U13269;U13835;U14867;U19787;U2506;U4997;U9470;
Chaperones and folding catalysts	ko03110	102	U10475;U10648;U10785;U11007;U11110;U11199;U11392;U11464;U11529;U11828;U12220;U12225;U12237;U12463;U12528;U12529;U12557;U12567;U12580;U12652;U12714;U12739;U12818;U12892;U12934;U13117;U13189;U13269;U13289;U13293;U13365;U13589;U13593;U13782;U13851;U13878;U13940;U13991;U14048;U14088;U14118;U14166;U14271;U14532;U14576;U14595;U14678;U14689;U14744;U14760;U14813;U14972;U14990;U14994;U15345;U15464;U15588;…
Chemokine signaling pathway	ko04062	5	U14790;U2484;U3606;U4997;U7337;
Chloroalkane and chloroalkene degradation	ko00625	10	U12308;U12434;U12691;U1310;U14147;U14766;U17119;U20412;U3170;U4695;
Chromosome	ko03036	224	U10010;U1006;U10360;U10653;U10692;U1073;U10988;U10998;U11103;U11109;U11157;U112;U11519;U11722;U11806;U11831;U1186;U12134;U12143;U12205;U12249;U12282;U12485;U12680;U12759;U12800;U1296;U13031;U13048;U13153;U1322;U13221;U13242;U13326;U13337;U13343;U13398;U13459;U13464;U13499;U13586;U13648;U1375;U13788;U13831;U13835;U13879;U13886;U13889;U13924;U13937;U14021;U14059;U14074;U14097;U14145;U14161;U14218;U…
Chronic myeloid leukemia	ko05220	5	U15482;U17301;U17569;U2034;U4997;
Circadian rhythm - mammal	ko04710	12	U11325;U12143;U13221;U15013;U15589;U1710;U17371;U17441;U1817;U3895;U6864;U849;
Circadian rhythm - plant	ko04712	4	U10239;U1127;U12969;U2067;
Citrate cycle (TCA cycle)	ko00020	29	U11850;U12375;U13164;U13739;U15426;U15525;U15614;U15622;U16557;U17458;U17748;U18002;U18211;U18266;U1858;U19297;U20489;U21003;U21314;U3562;U4953;U5582;U7110;U7326;U7369;U8332;U8697;U9174;U9510;
Collecting duct acid secretion	ko04966	9	U10429;U10595;U11242;U1201;U1627;U19699;U20927;U230;U7816;
Colorectal cancer	ko05210	11	U11858;U125;U1320;U15361;U15407;U15561;U1630;U19424;U2484;U4275;U4997;
Cyanoamino acid metabolism	ko00460	8	U11423;U12408;U12792;U13843;U15003;U19482;U3885;U7786;
Cysteine and methionine metabolism	ko00270	32	U11164;U11355;U12313;U12379;U12586;U12588;U12912;U13182;U13643;U141;U14667;U15063;U15220;U15223;U15663;U15757;U16319;U17050;U1802;U18952;U19799;U21140;U21213;U21508;U2340;U284;U4152;U4534;U6184;U7612;U7871;U8299;
Cytoskeleton proteins	ko04812	90	U10134;U10209;U10658;U10674;U10860;U1134;U11378;U11658;U11931;U12022;U12327;U12426;U12530;U13574;U14347;U14380;U14516;U14612;U14614;U14712;U14795;U14899;U14926;U14955;U15314;U15512;U1562;U15720;U16151;U16174;U16181;U16598;U16847;U17271;U17316;U17344;U1749;U17909;U18032;U18256;U18263;U18327;U18491;U18935;U19002;U19178;U19300;U19319;U19356;U19397;U19473;U19490;U19818;U19869;U19896;U20020;U20064;U20…
Cytosolic DNA-sensing pathway	ko04623	12	U13303;U13542;U15269;U15389;U16337;U17613;U18917;U2154;U2739;U4311;U4530;U5593;
DNA repair and recombination proteins	ko03400	135	U10144;U10360;U10741;U1162;U11704;U11782;U11949;U12171;U12329;U125;U12914;U1297;U12970;U13042;U1309;U13107;U13180;U1320;U13303;U13308;U13368;U1389;U13992;U14074;U14342;U14391;U14412;U14433;U14443;U14586;U14629;U14737;U15000;U15083;U15172;U15193;U15333;U15407;U15517;U15561;U15581;U15785;U15794;U15798;U16232;U16260;U16278;U1630;U16488;U16563;U16619;U16719;U16721;U16921;U1710;U17159;U17160;U17206;U1…
DNA replication	ko03030	38	U10671;U107;U11031;U12171;U12914;U12970;U13395;U13992;U14074;U14142;U14291;U14443;U15172;U15453;U15517;U15656;U15925;U16213;U16488;U16619;U16721;U16969;U17160;U17181;U17206;U17985;U18280;U18401;U19723;U2153;U297;U3361;U4463;U47;U696;U7168;U758;U8479;
DNA replication proteins	ko03032	98	U10671;U107;U11031;U11519;U1162;U12037;U12171;U12411;U12914;U12970;U1301;U1309;U13305;U13308;U13395;U13565;U13798;U13879;U13992;U14074;U14098;U14142;U14291;U14412;U14433;U14443;U14775;U14951;U14954;U14963;U14970;U14993;U15134;U15172;U15193;U15453;U15517;U15653;U15656;U15925;U15944;U16213;U16278;U16279;U16488;U16619;U16630;U16721;U16969;U17160;U17181;U17206;U17259;U17985;U18017;U18280;U18401;U1865…
Dilated cardiomyopathy (DCM)	ko05414	5	U14790;U1749;U7225;U7337;U8360;
Dorso-ventral axis formation	ko04320	1	U4997;
Drug metabolism - cytochrome P450	ko00982	13	U11375;U12223;U12308;U12434;U12691;U1310;U14288;U16815;U17975;U18157;U20412;U2131;U5354;
Drug metabolism - other enzymes	ko00983	9	U1594;U16327;U16843;U17937;U19975;U20187;U3117;U4748;U6177;
Endocytosis	ko04144	37	U10785;U11392;U12220;U12463;U12960;U13007;U13364;U13394;U13553;U13682;U13799;U13967;U14118;U14271;U14689;U14784;U14994;U15022;U15953;U16300;U16779;U1737;U17477;U17821;U2303;U306;U3810;U3876;U4258;U4696;U4705;U4989;U6001;U7130;U768;U8536;U9662;
Endometrial cancer	ko05213	5	U1320;U15874;U17109;U19424;U4997;
Epithelial cell signaling in Helicobacter pylori infection	ko05120	11	U10429;U10595;U11242;U1201;U13827;U1627;U19699;U20927;U230;U2484;U7816;
ErbB signaling pathway	ko04012	3	U13805;U18081;U4997;
Ether lipid metabolism	ko00565	12	U10090;U13931;U14316;U14410;U15123;U16223;U16374;U18392;U19706;U3931;U4676;U7130;
Fat digestion and absorption	ko04975	1	U21508;
Fatty acid biosynthesis	ko00061	2	U14754;U8060;
Fatty acid elongation in mitochondria	ko00062	7	U14092;U14206;U17142;U1840;U19202;U19374;U19898;
Fatty acid metabolism	ko00071	35	U10094;U12069;U12308;U12434;U12691;U1310;U13870;U14092;U14147;U14206;U14494;U14766;U15456;U15967;U16159;U16452;U17119;U19374;U19898;U20184;U20412;U2549;U2571;U3170;U3477;U361;U3630;U4452;U4694;U4695;U5108;U7647;U7808;U7842;U9232;
Fc epsilon RI signaling pathway	ko04664	2	U2484;U4997;
Fc gamma R-mediated phagocytosis	ko04666	9	U13460;U13553;U13574;U15314;U15953;U2484;U4997;U7130;U8589;
Focal adhesion	ko04510	7	U15448;U15874;U17109;U1749;U2484;U4997;U6853;
Folate biosynthesis	ko00790	10	U11219;U13334;U13526;U13647;U1649;U17324;U18101;U21278;U4326;U6933;
Fructose and mannose metabolism	ko00051	16	U10271;U10373;U11493;U1270;U12940;U13005;U14173;U14892;U15201;U15370;U16371;U18203;U18307;U6223;U7383;U8899;
GTP-binding proteins	ko04031	25	U10800;U11777;U11969;U12446;U13224;U1350;U14135;U14146;U16290;U16451;U16649;U17522;U17900;U18058;U19117;U2484;U3027;U3606;U4989;U5351;U5560;U6032;U8192;U9662;U9993;
Galactose metabolism	ko00052	18	U10960;U11545;U1224;U12372;U12449;U12827;U13060;U13142;U13543;U14653;U17397;U17847;U18229;U18378;U20405;U20554;U21626;U8214;
Gap junction	ko04540	18	U10134;U11658;U12327;U12426;U14790;U15933;U17006;U17075;U2188;U2669;U2863;U3455;U3551;U3821;U4997;U7292;U7337;U9445;
Gastric acid secretion	ko04971	8	U10432;U12678;U14790;U18372;U4366;U5491;U7337;U9418;
Geraniol degradation	ko00281	1	U14092;
Glioma	ko05214	8	U10432;U13805;U15874;U17301;U18081;U18372;U4366;U4997;
Glutathione metabolism	ko00480	30	U10498;U10543;U11375;U12223;U12375;U13182;U13368;U13716;U13739;U13843;U14154;U14288;U15614;U15677;U16557;U16673;U16815;U17521;U17581;U17870;U17975;U18093;U18157;U18546;U20118;U2131;U4803;U4848;U5354;U9552;
Glycan bindng proteins	ko04091	11	U12567;U12652;U12739;U12892;U13269;U13815;U18196;U5527;U6927;U8775;U9470;
Glycerolipid metabolism	ko00561	18	U10090;U13870;U14147;U14316;U14435;U14485;U14766;U15484;U17119;U17420;U17778;U18392;U20763;U3170;U3931;U4676;U4695;U8645;
Glycerophospholipid metabolism	ko00564	28	U10090;U11146;U13405;U13418;U13488;U13931;U14316;U14410;U14485;U14839;U15015;U15123;U15209;U15484;U15551;U15607;U16270;U16374;U17420;U17778;U18221;U18392;U19964;U2787;U3931;U4676;U6953;U7130;
Glycine, serine and threonine metabolism	ko00260	24	U11423;U11560;U12129;U12694;U12792;U13693;U13870;U14013;U14885;U15003;U15223;U15282;U15622;U15713;U15757;U16165;U16634;U19482;U20548;U21213;U3509;U8554;U9251;U9538;
Glycolysis / Gluconeogenesis	ko00010	60	U10271;U10350;U10373;U10893;U11493;U11509;U12308;U12394;U12434;U12691;U12761;U12940;U13005;U13060;U1310;U13112;U13116;U13360;U13543;U13870;U13880;U14147;U14531;U14766;U14892;U15017;U15452;U15514;U15622;U15909;U16371;U16590;U17119;U17397;U17458;U17808;U18365;U18378;U18664;U18737;U19023;U19297;U20405;U20412;U20554;U20796;U2143;U21626;U2440;U3170;U3771;U4695;U5582;U5895;U7086;U7309;U8214;U8697;U8698…
Glycosaminoglycan biosynthesis - chondroitin sulfate	ko00532	3	U11937;U1254;U17478;
Glycosaminoglycan biosynthesis - heparan sulfate	ko00534	3	U11937;U1254;U17478;
Glycosaminoglycan degradation	ko00531	5	U1298;U15624;U20461;U4613;U9098;
Glycosphingolipid biosynthesis - ganglio series	ko00604	1	U15187;
Glycosylphosphatidylinositol(GPI)-anchor biosynthesis	ko00563	36	U10174;U10275;U10618;U10752;U10943;U10964;U11497;U12245;U16303;U17326;U17351;U1826;U19509;U19920;U20639;U2114;U2433;U248;U2945;U3129;U3310;U3478;U3682;U4179;U4361;U4482;U4571;U56;U5694;U5799;U6355;U7654;U7804;U8064;U9939;U9996;
Glycosyltransferases	ko01003	49	U10195;U10488;U11126;U11497;U11640;U11937;U12273;U1254;U12738;U12871;U12890;U12947;U13039;U13110;U1347;U13539;U16150;U16341;U16851;U17431;U17478;U17793;U179;U18241;U18733;U19098;U19316;U19696;U19920;U1997;U19973;U2023;U2053;U20788;U21;U3129;U4008;U4571;U4578;U5341;U56;U6205;U6934;U7189;U8064;U840;U9116;U9939;U9996;
Glyoxylate and dicarboxylate metabolism	ko00630	16	U13756;U14027;U14352;U15034;U15525;U16811;U20489;U20575;U3562;U4935;U6577;U6629;U7110;U8332;U9487;U9510;
GnRH signaling pathway	ko04912	7	U10432;U14790;U18372;U4366;U4997;U7130;U7337;
Hedgehog signaling pathway	ko04340	4	U14790;U16451;U20646;U7337;
Hepatitis C	ko05160	11	U13048;U13835;U14867;U15552;U16736;U17753;U19787;U2429;U2506;U4997;U504;
Histidine metabolism	ko00340	12	U13870;U14119;U14147;U14676;U14766;U15444;U16123;U17119;U19648;U3170;U4695;U5537;
Homologous recombination	ko03440	19	U12914;U13308;U13992;U14412;U14443;U14586;U15798;U16278;U16488;U17540;U18121;U18280;U18652;U19723;U4463;U47;U5018;U758;U8710;
Huntington's disease	ko05016	106	U10674;U10768;U1134;U11378;U11625;U11822;U11858;U12022;U12344;U12350;U12387;U12530;U12558;U12628;U12742;U12848;U12963;U12972;U12980;U13054;U13104;U13303;U13346;U13889;U13924;U14110;U14195;U14342;U14629;U14778;U14795;U15064;U15083;U15109;U15152;U15185;U15241;U15361;U15426;U15482;U15688;U15720;U15721;U15887;U15998;U16181;U17052;U17053;U1737;U17569;U18002;U18256;U18266;U18322;U1858;U19178;U19490;U19…
Hypertrophic cardiomyopathy (HCM)	ko05410	6	U14130;U14133;U1749;U17886;U7225;U8360;
Inositol phosphate metabolism	ko00562	23	U10271;U1071;U11493;U12816;U13405;U14060;U14260;U14493;U14814;U14892;U15008;U15418;U15557;U15636;U15874;U15953;U16517;U16743;U19315;U3253;U4769;U8666;U8899;
Insulin signaling pathway	ko04910	27	U10328;U10432;U12940;U13805;U13811;U14130;U14133;U14314;U14560;U14754;U14790;U15448;U16371;U17109;U17692;U17886;U18081;U18372;U18958;U19168;U19544;U351;U4366;U4433;U4997;U7337;U9993;
Ion channels	ko04040	15	U11583;U13414;U1644;U17049;U18321;U19299;U20364;U21247;U21306;U3315;U4929;U5768;U6592;U9027;U9412;
Isoquinoline alkaloid biosynthesis	ko00950	5	U12129;U14885;U15220;U2414;U8554;
Jak-STAT signaling pathway	ko04630	2	U13924;U15552;
Leishmaniasis	ko05140	1	U4997;
Leukocyte transendothelial migration	ko04670	3	U1749;U2484;U6853;
Limonene and pinene degradation	ko00903	5	U14147;U14766;U17119;U3170;U4695;
Linoleic acid metabolism	ko00591	1	U18392;
Lipid biosynthesis proteins	ko01004	37	U10090;U10094;U1096;U12069;U13653;U14193;U14316;U14485;U14525;U15065;U15484;U15607;U15853;U16159;U16374;U17778;U1840;U18664;U19202;U19708;U19863;U20260;U21258;U21441;U3477;U3630;U3931;U4452;U4676;U6302;U7294;U7647;U7808;U7842;U8060;U8698;U9232;
Lipoic acid metabolism	ko00785	1	U9910;
Lipopolysaccharide biosynthesis	ko00540	3	U18433;U19098;U19884;
Lipopolysaccharide biosynthesis proteins	ko01005	3	U18433;U19098;U19884;
Long-term depression	ko04730	11	U13835;U14867;U15933;U17006;U17075;U19787;U2506;U2863;U3551;U4997;U7292;
Long-term potentiation	ko04720	8	U10432;U13924;U14790;U15448;U18372;U4366;U4997;U7337;
Lysine biosynthesis	ko00300	3	U11074;U13870;U15757;
Lysine degradation	ko00310	14	U11074;U13870;U14092;U14147;U14766;U17119;U17806;U19898;U21003;U21314;U3170;U4695;U7369;U9598;
Lysosome	ko04142	66	U10358;U10873;U11242;U1128;U11613;U1168;U12237;U1298;U13117;U13593;U13827;U13851;U13946;U14088;U14328;U14419;U14447;U14535;U14813;U15004;U15251;U15565;U15624;U15678;U1612;U16516;U16605;U16643;U16795;U1709;U1737;U17906;U17921;U18037;U18057;U1840;U18548;U19020;U19026;U19202;U19239;U19358;U20009;U20085;U20360;U20461;U21037;U21046;U2119;U21334;U21373;U2138;U2286;U230;U3093;U3234;U4613;U6510;U673;U747…
MAPK signaling pathway	ko04010	18	U10785;U11392;U12220;U12463;U14118;U14271;U14689;U14790;U14994;U15635;U16300;U18597;U2484;U4696;U4997;U6001;U7337;U8536;
MAPK signaling pathway - fly	ko04013	1	U4997;
MAPK signaling pathway - yeast	ko04011	3	U14538;U15143;U725;
Measles	ko05162	23	U10239;U10785;U1127;U11392;U12220;U12463;U12969;U14118;U14271;U14689;U14954;U14994;U16300;U16736;U17753;U1968;U2067;U20971;U4696;U504;U6001;U6891;U8536;
Meiosis - yeast	ko04113	56	U11031;U12205;U12282;U1297;U1301;U13464;U13499;U13798;U13835;U14066;U14145;U14207;U14668;U14714;U14790;U14867;U14997;U15225;U15448;U15453;U15656;U16213;U16279;U16458;U16969;U17835;U18260;U18401;U1854;U18903;U18916;U19635;U19787;U19859;U19958;U20098;U20192;U20207;U20685;U20924;U20947;U2166;U231;U2506;U3171;U3211;U4383;U5599;U5851;U651;U6957;U7043;U7337;U8059;U9105;U9784;
Melanogenesis	ko04916	7	U10432;U13924;U14790;U18372;U4366;U4997;U7337;
Melanoma	ko05218	3	U15874;U17301;U4997;
Metabolism of xenobiotics by cytochrome P450	ko00980	14	U11375;U12223;U12308;U12434;U12691;U1310;U14288;U15502;U16815;U17975;U18157;U20412;U2131;U5354;
Methane metabolism	ko00680	32	U10893;U11423;U11560;U12394;U12434;U12691;U12792;U12809;U12940;U13116;U14354;U15003;U15017;U15432;U15514;U16371;U16431;U16590;U17273;U18664;U19482;U20412;U20763;U2100;U2143;U232;U4935;U5895;U6577;U7309;U8698;U9487;
Mineral absorption	ko04978	18	U11208;U12399;U12678;U1457;U15910;U16795;U18973;U19754;U20364;U4833;U5070;U5203;U5491;U5779;U6608;U7861;U9418;U9654;
Mismatch repair	ko03430	23	U12171;U125;U12914;U12970;U1320;U13992;U14074;U14433;U15172;U15407;U15561;U1630;U16488;U16619;U17160;U17206;U18280;U19424;U19741;U2149;U4275;U5258;U8479;
Mucin type O-glycan biosynthesis	ko00512	3	U16851;U179;U19973;
N-Glycan biosynthesis	ko00510	35	U10379;U10488;U11463;U12197;U12296;U13216;U1332;U1347;U13539;U14684;U15446;U15979;U16049;U16341;U17431;U17793;U18241;U18733;U19316;U19696;U19923;U1997;U20323;U2053;U20603;U20783;U20903;U20962;U2111;U21271;U21581;U4008;U4673;U7189;U829;
NOD-like receptor signaling pathway	ko04621	3	U11529;U2951;U4997;
Naphthalene degradation	ko00626	5	U12308;U12434;U12691;U1310;U20412;
Natural killer cell mediated cytotoxicity	ko04650	2	U2484;U4997;
Neuroactive ligand-receptor interaction	ko04080	1	U13540;
Neurotrophin signaling pathway	ko04722	10	U10432;U13204;U18372;U21155;U2484;U3498;U4366;U4997;U7346;U9720;
Nicotinate and nicotinamide metabolism	ko00760	6	U13995;U14895;U15321;U15590;U16438;U19594;
Nitrogen metabolism	ko00910	25	U10535;U12408;U12618;U1303;U13496;U13708;U13758;U14131;U14676;U16634;U18300;U20660;U3409;U4847;U5241;U5435;U5990;U6524;U6775;U7195;U7665;U7857;U8021;U8299;U8784;
Non-homologous end-joining	ko03450	15	U10144;U1309;U13308;U14412;U15000;U16721;U1964;U19741;U19773;U21542;U2671;U4408;U5866;U6551;U7986;
Non-small cell lung cancer	ko05223	4	U17109;U17301;U18726;U4997;
Notch signaling pathway	ko04330	12	U12043;U13204;U13398;U13924;U15030;U15482;U17569;U2034;U21155;U21320;U5356;U7346;
Novobiocin biosynthesis	ko00401	2	U15220;U15444;
Nucleotide excision repair	ko03420	45	U10741;U11704;U12171;U12914;U12970;U13042;U13992;U14074;U14391;U14443;U15172;U15333;U15517;U15581;U15794;U16488;U16619;U16921;U17160;U17206;U17461;U17800;U18280;U18340;U19081;U19228;U19390;U19653;U19723;U19741;U2062;U20635;U21047;U21090;U21512;U221;U297;U4463;U469;U47;U5077;U758;U765;U8411;U8479;
Olfactory transduction	ko04740	11	U10432;U14790;U15933;U17006;U17075;U18372;U2863;U3551;U4366;U7292;U7337;
One carbon pool by folate	ko00670	13	U11423;U12792;U13334;U13594;U141;U14143;U15003;U16431;U16550;U16634;U19482;U232;U4781;
Oocyte meiosis	ko04114	47	U10432;U11325;U12143;U12205;U12282;U13221;U13464;U13499;U13835;U14714;U14790;U14867;U14954;U14997;U15013;U15225;U15448;U15589;U16458;U17235;U17371;U17441;U17835;U18260;U18372;U18767;U18916;U19787;U19859;U20098;U20207;U20924;U20947;U2166;U2506;U3171;U3498;U3895;U4366;U4383;U4997;U5298;U651;U6864;U7337;U8059;U9105;
Osteoclast differentiation	ko04380	3	U19925;U2484;U4997;
Other glycan degradation	ko00511	17	U1128;U1206;U15350;U15678;U1612;U17906;U18057;U18548;U19239;U19358;U20009;U20085;U2119;U7896;U8516;U9520;U9975;
Other types of O-glycan biosynthesis	ko00514	1	U5341;
Oxidative phosphorylation	ko00190	73	U10429;U10563;U10595;U10768;U10942;U11242;U11625;U1169;U11822;U1201;U12135;U12214;U12215;U12350;U12387;U12558;U12628;U12742;U12835;U12848;U12972;U12980;U13054;U13346;U13827;U14778;U15064;U15109;U15152;U15185;U15241;U15426;U15721;U15887;U1627;U16470;U17030;U17052;U17053;U17889;U18002;U18266;U18322;U1858;U18771;U19165;U19464;U19655;U19699;U19767;U20102;U20927;U20993;U2297;U230;U2309;U2505;U2785;U30…
PPAR signaling pathway	ko03320	22	U10094;U12069;U14193;U15456;U15967;U16159;U16452;U17109;U19708;U20184;U20260;U21441;U3477;U361;U3630;U4452;U4694;U5108;U7647;U7808;U7842;U9232;
Pancreatic cancer	ko05212	4	U17301;U2484;U4997;U8710;
Pancreatic secretion	ko04972	16	U12678;U14146;U1644;U17522;U18321;U19299;U21247;U21306;U2484;U3315;U4929;U5491;U5768;U9027;U9412;U9418;
Pantothenate and CoA biosynthesis	ko00770	7	U12512;U13134;U13840;U15790;U17435;U18669;U19654;
Parkinson's disease	ko05012	65	U10563;U10768;U11625;U11822;U11858;U12135;U12214;U12215;U12350;U12387;U12558;U12628;U12742;U12835;U12848;U12963;U12972;U12980;U13054;U13346;U14195;U14752;U14778;U14862;U15064;U15109;U15152;U15185;U15241;U15361;U15426;U15721;U15887;U15998;U17052;U17053;U18002;U18266;U18322;U1858;U18962;U19655;U20102;U20993;U2297;U2309;U2505;U2785;U3083;U3607;U4755;U5129;U5170;U5461;U5669;U5832;U6429;U6803;U6973;U7…
Pathogenic Escherichia coli infection	ko05130	16	U10134;U11658;U12327;U12426;U13031;U13337;U13574;U15314;U1749;U21486;U2188;U2669;U3455;U3821;U4019;U9445;
Pathways in cancer	ko05200	30	U11529;U11858;U125;U13164;U1320;U13607;U13805;U13924;U14954;U15143;U15214;U15361;U15407;U15482;U15552;U15561;U15874;U1630;U17301;U17569;U18081;U18872;U19424;U2034;U20646;U2484;U2951;U4275;U4997;U8710;
Penicillin and cephalosporin biosynthesis	ko00311	1	U15775;
Pentose and glucuronate interconversions	ko00040	11	U1197;U12449;U1270;U13142;U14147;U14766;U15502;U17119;U3170;U4695;U8490;
Pentose phosphate pathway	ko00030	22	U10373;U10498;U12866;U12940;U12951;U13005;U13060;U13360;U13543;U13854;U14258;U15677;U16371;U17061;U17279;U19504;U20554;U21626;U2468;U6412;U7907;U8214;
Peptidases	ko01002	110	U10412;U1180;U11951;U12104;U12227;U12237;U12355;U12790;U13117;U13162;U13204;U13206;U13355;U13369;U13593;U13707;U13726;U13843;U13851;U13946;U13958;U13991;U14024;U14044;U14068;U14069;U14088;U14208;U14419;U14566;U14591;U14813;U14877;U14997;U152;U15416;U1547;U15714;U15842;U15858;U15894;U16069;U16142;U16178;U16208;U16580;U16643;U16762;U16763;U16810;U16864;U16876;U16881;U16906;U16918;U16967;U16990;U173…
Peroxisome	ko04146	56	U10094;U11271;U11409;U11560;U12069;U12344;U12375;U12809;U13104;U13426;U13739;U13756;U1395;U14354;U14494;U150;U1518;U15432;U15456;U15614;U15688;U15967;U16159;U16209;U16452;U16557;U17937;U17963;U19066;U19351;U19576;U19706;U19863;U20184;U20324;U20787;U21246;U21258;U2603;U3477;U3630;U4452;U4694;U4825;U6302;U641;U6489;U6629;U7647;U7797;U7808;U7842;U8013;U9232;U9481;U9629;
Phagosome	ko04145	46	U10134;U10429;U10595;U11200;U11242;U11658;U1201;U12237;U12327;U12426;U12567;U12652;U12739;U12892;U13073;U13269;U13827;U14060;U14612;U14814;U1627;U16743;U17271;U1749;U18196;U18327;U18366;U18935;U19699;U20695;U20927;U21188;U2188;U230;U2484;U2669;U3455;U3821;U4989;U560;U7477;U7816;U8775;U9445;U9470;U9662;
Phenylalanine metabolism	ko00360	10	U12129;U14711;U14885;U15220;U15444;U17273;U18553;U2100;U21508;U8554;
Phenylalanine, tyrosine and tryptophan biosynthesis	ko00400	12	U13268;U13627;U14471;U14929;U15220;U15444;U17014;U18553;U21508;U5657;U7096;U8950;
Phenylpropanoid biosynthesis	ko00940	4	U17273;U2100;U3885;U7786;
Phosphatidylinositol signaling system	ko04070	20	U10432;U12816;U13405;U14060;U14260;U14493;U14814;U15008;U15418;U15636;U15874;U15953;U16270;U16517;U16743;U17420;U18372;U19315;U4366;U6953;
Phosphonate and phosphinate metabolism	ko00440	6	U11146;U13488;U13931;U14410;U15123;U15209;
Photosynthesis	ko00195	1	U6291;
Photosynthesis proteins	ko00194	1	U6291;
Phototransduction	ko04744	4	U10432;U18372;U3606;U4366;
Phototransduction - fly	ko04745	4	U10432;U1749;U18372;U4366;
Plant-pathogen interaction	ko04626	12	U10432;U11529;U16797;U17178;U18372;U19954;U2451;U2951;U4366;U6530;U7376;U8135;
Porphyrin and chlorophyll metabolism	ko00860	16	U11208;U11714;U13316;U13657;U13670;U17030;U17552;U18640;U18973;U19531;U20175;U20757;U3398;U7031;U7861;U9654;
Prenyltransferases	ko01006	5	U14878;U16628;U18141;U18966;U19323;
Primary bile acid biosynthesis	ko00120	1	U11271;
Primary immunodeficiency	ko05340	4	U16232;U4868;U8727;U9630;
Prion diseases	ko05020	9	U10475;U11464;U12344;U12714;U13104;U14790;U4997;U7337;U9481;
Progesterone-mediated oocyte maturation	ko04914	25	U11529;U12205;U12282;U13464;U14714;U14790;U15134;U15349;U16458;U17259;U18767;U20006;U20098;U20207;U20924;U20947;U2166;U2951;U3171;U4383;U4997;U5298;U651;U7337;U9105;
Propanoate metabolism	ko00640	22	U11850;U13641;U13870;U14027;U14147;U14182;U14352;U14754;U14766;U15034;U1518;U15557;U17119;U17748;U17962;U18211;U18664;U19898;U20515;U3170;U4695;U8698;
Prostate cancer	ko05215	10	U11529;U13805;U13924;U14954;U15874;U17109;U17301;U18081;U2951;U4997;
Proteasome	ko03051	60	U10412;U10785;U11177;U11392;U11529;U11704;U11951;U12220;U12463;U12645;U13140;U13309;U13884;U13956;U14053;U14118;U14271;U14368;U14439;U14524;U14546;U14689;U14773;U14948;U14994;U15305;U15390;U15605;U15779;U16300;U16421;U16853;U17098;U17245;U17274;U17533;U17577;U17934;U19568;U2012;U21399;U21530;U2429;U2951;U3072;U3887;U4192;U4696;U5186;U5396;U5494;U5863;U6001;U7315;U7734;U8386;U8478;U8536;U9207;U993…
Protein digestion and absorption	ko04974	9	U12104;U12678;U17624;U17745;U18406;U18667;U5491;U8892;U9418;
Protein export	ko03060	19	U10475;U11200;U11229;U11464;U12714;U12811;U13070;U13073;U13702;U13898;U13969;U14010;U14157;U15966;U16037;U16162;U16906;U18366;U560;
Protein kinases	ko01001	86	U1162;U12759;U12969;U1309;U13139;U13191;U13332;U1341;U13805;U13872;U13927;U14009;U14133;U14165;U14252;U14290;U14332;U14703;U14790;U14873;U1498;U15237;U15239;U15309;U15310;U15933;U15989;U16033;U16055;U16134;U16736;U16797;U16875;U17006;U17031;U17075;U17109;U17178;U17190;U17235;U17677;U17753;U17757;U17992;U18017;U18030;U18041;U18081;U18257;U18752;U18767;U19081;U19271;U1964;U19758;U19773;U19954;U1998…
Protein processing in endoplasmic reticulum	ko04141	109	U10379;U10475;U10785;U11007;U11200;U11256;U11325;U11392;U11463;U11464;U11529;U11704;U11706;U12143;U12220;U12225;U12296;U12463;U12528;U12529;U12567;U12652;U12702;U12705;U12714;U12739;U12818;U12879;U12892;U12934;U13073;U13155;U13172;U13216;U13221;U13238;U13269;U1332;U1334;U13365;U13532;U13539;U13815;U13878;U13940;U13963;U14048;U14118;U14271;U14576;U14578;U14684;U14689;U14716;U14743;U14762;U14994;U1…
Proteoglycans	ko00535	2	U19859;U8059;
Proximal tubule bicarbonate reclamation	ko04964	6	U12678;U15915;U5491;U7110;U9418;U9510;
Purine metabolism	ko00230	100	U11055;U11299;U11829;U12955;U13010;U13060;U13133;U13303;U13341;U13368;U13395;U13406;U13409;U13419;U13542;U13543;U13854;U13896;U14142;U14258;U14291;U14342;U14443;U14531;U14629;U14694;U14700;U14958;U15068;U15083;U15269;U15321;U15389;U15505;U15517;U15665;U15909;U15925;U16322;U16327;U16337;U16407;U16488;U16843;U16878;U16998;U17211;U17564;U17613;U17626;U17808;U17870;U17937;U18726;U18737;U18917;U19023;…
Pyrimidine metabolism	ko00240	62	U11299;U12523;U12955;U13010;U13171;U13180;U13303;U13334;U13368;U13395;U13406;U13419;U13542;U13896;U14142;U14291;U14342;U14443;U14629;U14694;U15068;U15083;U15154;U15269;U15321;U15389;U15517;U15925;U1594;U16337;U16488;U16843;U16878;U17613;U17870;U18917;U19594;U19723;U19947;U19975;U20187;U20277;U2154;U2739;U297;U3117;U4311;U4463;U4530;U4684;U47;U4748;U4761;U4803;U5593;U5745;U5874;U6177;U749;U758;U95…
Pyruvate metabolism	ko00620	33	U13292;U13870;U14147;U14310;U14531;U14538;U14754;U14766;U14818;U15622;U15909;U16103;U17119;U17458;U17808;U18664;U18737;U18971;U19023;U19297;U20489;U20575;U21613;U298;U3170;U4695;U5582;U7110;U7326;U8332;U8697;U8698;U9510;
RIG-I-like receptor signaling pathway	ko04622	4	U16360;U17184;U20763;U5249;
RNA degradation	ko03018	49	U10269;U1070;U10853;U10893;U10980;U11550;U13116;U13193;U13455;U13999;U14011;U14337;U14372;U14557;U14579;U14694;U14744;U15296;U15487;U15508;U15514;U15585;U16085;U16248;U16355;U16581;U16590;U17004;U17159;U17243;U17272;U18424;U18482;U18509;U19675;U19752;U20423;U20584;U21100;U21169;U21616;U2530;U3235;U4122;U5896;U6361;U7309;U7542;U9337;
RNA polymerase	ko03020	21	U12955;U13303;U13406;U13419;U13542;U14342;U14629;U15083;U15269;U15389;U16337;U17613;U18917;U2154;U2739;U4311;U4530;U5593;U5745;U5874;U9759;
RNA transport	ko03013	101	U1035;U10576;U10800;U10980;U11407;U11969;U12325;U12446;U12554;U12705;U12894;U13029;U13053;U13056;U13186;U13224;U13563;U13634;U13780;U13811;U13869;U14096;U14150;U14187;U14298;U14481;U14558;U14560;U14670;U14696;U14723;U14901;U14974;U14978;U15012;U15105;U15120;U15143;U15266;U15270;U15504;U15611;U1564;U15683;U15740;U15970;U16047;U16175;U16253;U16415;U16606;U16677;U16698;U16716;U17049;U18200;U18402;U1…
Regulation of actin cytoskeleton	ko04810	20	U13574;U14814;U15314;U15448;U15953;U16743;U1749;U18099;U2084;U2484;U4043;U4226;U4997;U5585;U6665;U6853;U8589;U8940;U9610;U9884;
Regulation of autophagy	ko04140	11	U13714;U13872;U14060;U14133;U15189;U15239;U18415;U5249;U5419;U5668;U6327;
Renal cell carcinoma	ko05211	5	U13164;U13924;U15214;U2484;U4997;
Renin-angiotensin system	ko04614	6	U13593;U13851;U14068;U14088;U14813;U19020;
Retinol metabolism	ko00830	5	U12308;U12434;U12691;U1310;U20412;
Rheumatoid arthritis	ko05323	13	U10429;U10595;U11242;U1201;U12237;U13827;U1627;U19699;U19925;U20927;U230;U7477;U7816;
Riboflavin metabolism	ko00740	9	U14360;U15322;U16176;U17943;U19925;U21142;U5205;U5905;U8976;
Ribosome	ko03011	235	U10034;U10040;U10076;U10105;U10186;U10204;U10210;U10223;U10299;U10386;U10479;U10482;U10501;U10760;U10779;U10810;U10831;U10861;U10921;U1094;U11049;U11085;U11336;U11398;U11411;U11419;U11433;U11521;U11582;U11622;U11632;U11655;U11690;U11747;U11876;U11887;U11964;U12091;U12153;U12156;U12207;U123;U12321;U12324;U12360;U12405;U12453;U12472;U12474;U12496;U12517;U12651;U12670;U12676;U12686;U12734;U12776;U12…
Ribosome biogenesis in eukaryotes	ko03008	103	U10239;U10354;U10468;U10800;U11150;U1127;U1144;U11969;U12037;U12088;U12446;U12475;U12653;U12821;U12894;U12969;U13139;U13224;U13305;U13434;U13546;U13568;U13638;U13723;U14058;U14079;U14163;U14187;U14202;U14372;U14550;U14568;U14594;U14969;U14986;U14993;U15375;U15409;U15605;U15683;U15810;U15864;U15888;U16033;U16088;U16197;U16633;U17406;U17616;U17724;U17757;U1785;U18030;U18478;U1853;U18674;U18729;U189…
SNARE interactions in vesicular transport	ko04130	10	U11053;U13732;U13921;U15878;U16523;U17201;U18114;U18486;U5505;U900;
SNAREs	ko04131	10	U11053;U13732;U13921;U15878;U16523;U17201;U18114;U18486;U5505;U900;
Salivary secretion	ko04970	25	U10432;U12678;U14790;U15933;U1644;U17006;U17075;U18321;U18372;U19299;U21247;U21306;U276;U2863;U3315;U3551;U4366;U4929;U5491;U5768;U7292;U7337;U9027;U9412;U9418;
Secretion system	ko02044	13	U11200;U11229;U13073;U13702;U13898;U13969;U14010;U14157;U15966;U16037;U16162;U18366;U560;
Selenocompound metabolism	ko00450	12	U12379;U12588;U13473;U13981;U141;U18437;U20235;U20602;U20729;U6184;U7871;U8299;
Shigellosis	ko05131	10	U13574;U14912;U15314;U1749;U2484;U4997;U5249;U5298;U8940;U9610;
Small cell lung cancer	ko05222	8	U11858;U13607;U14954;U15361;U15552;U15874;U17301;U18726;
Sphingolipid metabolism	ko00600	25	U1128;U13460;U15130;U15168;U15678;U15853;U1612;U17135;U17906;U18548;U19239;U19358;U20009;U20228;U21102;U21649;U2713;U2834;U3738;U4658;U6632;U7960;U8516;U9520;U9975;
Spliceosome	ko03041	179	U10144;U10261;U1035;U10544;U10785;U10853;U10980;U11171;U11392;U12013;U1203;U12141;U12179;U12220;U12411;U12463;U12475;U12852;U12922;U13044;U13053;U13367;U13579;U13646;U13836;U13942;U13999;U14007;U14031;U14043;U14051;U14076;U14106;U14118;U14266;U14271;U14317;U14378;U14558;U14605;U14689;U14696;U14703;U14760;U14912;U14951;U14990;U14994;U15012;U15030;U15104;U15232;U15245;U15266;U15276;U15310;U15316;U1…
Staphylococcus aureus infection	ko05150	1	U20589;
Starch and sucrose metabolism	ko00500	38	U10196;U10960;U11185;U11545;U1224;U12372;U12449;U12738;U12827;U12871;U13060;U13084;U13110;U13142;U13360;U13543;U14173;U15331;U17056;U17397;U18229;U18378;U20405;U20554;U20788;U21103;U21626;U2389;U3055;U3885;U4136;U4285;U6140;U6482;U6915;U7786;U8214;U8490;
Steroid biosynthesis	ko00100	3	U18392;U20581;U3060;
Steroid hormone biosynthesis	ko00140	3	U19054;U2936;U9795;
Streptomycin biosynthesis	ko00521	11	U13060;U13543;U14493;U15636;U17397;U18378;U20405;U20554;U21626;U8214;U8666;
Styrene degradation	ko00643	2	U14682;U8742;
Sulfur metabolism	ko00920	14	U12313;U12912;U14261;U14667;U17050;U18952;U19725;U20729;U2340;U284;U4152;U6184;U8299;U9478;
Sulfur relay system	ko04122	6	U15663;U19259;U4633;U8341;U8763;U9177;
Synthesis and degradation of ketone bodies	ko00072	1	U1572;
Systemic lupus erythematosus	ko05322	37	U1073;U10998;U11103;U11722;U11806;U12134;U12249;U1375;U14951;U14961;U17859;U17899;U18930;U18945;U2077;U20921;U20958;U21072;U21195;U21210;U21285;U21310;U2696;U3114;U3823;U4239;U4338;U5398;U5615;U6198;U6811;U6853;U7126;U7347;U8452;U8995;U9194;
T cell receptor signaling pathway	ko04660	1	U4997;
TGF-beta signaling pathway	ko04350	15	U11325;U12143;U13221;U13835;U13924;U14867;U15013;U15589;U17371;U17441;U19787;U2506;U3895;U4997;U6864;
Taste transduction	ko04742	3	U14790;U3606;U7337;
Taurine and hypotaurine metabolism	ko00430	5	U12266;U13843;U13874;U17706;U21140;
Terpenoid backbone biosynthesis	ko00900	7	U15601;U18141;U19323;U19576;U20540;U20946;U21354;
Thiamine metabolism	ko00730	2	U19874;U8341;
Thyroid cancer	ko05216	3	U15143;U18872;U4997;
Tight junction	ko04530	16	U10239;U1127;U12969;U13048;U13835;U14867;U15874;U17234;U1749;U19096;U19787;U20064;U2067;U2506;U6853;U6876;
Toll-like receptor signaling pathway	ko04620	2	U2484;U4997;
Toxoplasmosis	ko05145	18	U10785;U11392;U11858;U12220;U12463;U14118;U14271;U14689;U14994;U15361;U16300;U16797;U17178;U19954;U4696;U4997;U6001;U8536;
Transcription factors	ko03000	9	U10616;U10957;U12914;U13924;U14110;U17202;U17301;U18075;U18280;
Translation factors	ko03012	61	U10576;U11163;U11407;U11725;U12290;U12325;U12368;U12554;U12665;U12775;U13090;U13158;U13324;U13480;U13634;U13811;U13869;U14096;U14150;U14345;U14560;U15120;U15270;U15611;U16332;U16606;U16698;U16726;U18200;U20839;U20971;U21464;U2275;U2429;U2451;U2973;U351;U3715;U4149;U504;U5119;U5320;U5429;U5830;U6372;U6530;U6542;U7376;U7673;U7950;U8122;U8135;U8159;U9028;U9123;U9168;U9315;U9539;U9605;U982;U984;
Transporters	ko02000	41	U10056;U11461;U11515;U1168;U12485;U12555;U12780;U13074;U13144;U13623;U13661;U14066;U14535;U14668;U14686;U15004;U15187;U15274;U15565;U16116;U16209;U17370;U20360;U21046;U2138;U3702;U5075;U5862;U5959;U6022;U6374;U6491;U6510;U6623;U7321;U7724;U7976;U8168;U8186;U839;U9820;
Tropane, piperidine and pyridine alkaloid biosynthesis	ko00960	6	U11814;U12129;U14885;U15220;U15444;U8554;
Tryptophan metabolism	ko00380	14	U12809;U13640;U13870;U14092;U14147;U14354;U14766;U15432;U17119;U19898;U20602;U3170;U4695;U7369;
Two-component system	ko02020	6	U11219;U13708;U15775;U17030;U21278;U4326;
Type I diabetes mellitus	ko04940	3	U12266;U13874;U20423;
Type II diabetes mellitus	ko04930	8	U13805;U14531;U15909;U17808;U18081;U18737;U19023;U4997;
Tyrosine metabolism	ko00350	18	U12129;U12308;U12434;U12691;U1310;U14682;U14711;U14885;U15220;U15444;U20412;U21508;U2414;U2936;U7830;U8554;U8742;U9795;
Ubiquinone and other terpenoid-quinone biosynthesis	ko00130	4	U13510;U13642;U14711;U15220;
Ubiquitin mediated proteolysis	ko04120	61	U10741;U11325;U11706;U11782;U12143;U12205;U12282;U12329;U12702;U13042;U13056;U13221;U13464;U13499;U13532;U14022;U14317;U14426;U14544;U14716;U14752;U14862;U15013;U15214;U15552;U15589;U15794;U16395;U16458;U16669;U17371;U17441;U17461;U17994;U18260;U18328;U18400;U18570;U188;U18962;U19498;U20006;U20098;U20207;U20924;U20947;U2166;U3171;U3895;U4383;U4936;U6260;U651;U6864;U7107;U8210;U8411;U846;U9105;U92…
Ubiquitin system	ko04121	125	U10741;U11325;U11706;U11776;U11782;U1180;U12143;U12194;U12205;U12282;U12329;U12702;U13042;U13056;U13221;U13325;U1334;U13345;U13355;U13464;U13499;U13532;U13714;U13726;U14022;U14317;U14426;U14544;U14566;U14582;U14591;U14716;U14752;U14862;U15013;U15033;U15177;U15214;U15287;U15388;U15416;U15487;U15552;U15589;U15628;U15667;U15724;U15794;U15858;U15894;U15961;U16178;U16370;U16395;U1642;U16458;U16661;U16…
VEGF signaling pathway	ko04370	3	U13460;U2484;U4997;
Valine, leucine and isoleucine biosynthesis	ko00290	10	U12512;U13134;U13527;U13693;U13840;U14013;U17458;U19121;U19297;U9920;
Valine, leucine and isoleucine degradation	ko00280	28	U12512;U1300;U13641;U13870;U13905;U14027;U14092;U14147;U14206;U14352;U14766;U15034;U15456;U15557;U15622;U1572;U17119;U17962;U19374;U19898;U2549;U3170;U3439;U3529;U4695;U6028;U7561;U8097;
Various types of N-glycan biosynthesis	ko00513	23	U10195;U10379;U10488;U11126;U11640;U12296;U13216;U13539;U14684;U15446;U17793;U18241;U19316;U20783;U21;U2111;U4008;U4578;U4673;U6205;U6934;U840;U9116;
Vascular smooth muscle contraction	ko04270	17	U10432;U14790;U15448;U1644;U18321;U18372;U19299;U21247;U21306;U3315;U4366;U4929;U4997;U5768;U7337;U9027;U9412;
Vasopressin-regulated water reabsorption	ko04962	17	U11754;U14612;U14790;U14795;U16174;U17271;U18256;U18327;U18491;U18935;U19319;U19397;U20695;U20781;U21188;U7337;U9662;
Vibrio cholerae infection	ko05110	18	U10429;U10595;U11200;U11242;U1201;U13073;U13827;U14183;U14790;U1627;U1749;U18366;U19699;U20927;U230;U560;U7337;U7816;
Viral myocarditis	ko05416	9	U10576;U11858;U15361;U1749;U18200;U20064;U2484;U9539;U982;
Vitamin B6 metabolism	ko00750	2	U13092;U3509;
Vitamin digestion and absorption	ko04977	3	U17849;U18430;U21084;
Wnt signaling pathway	ko04310	30	U10239;U1127;U11325;U12143;U12969;U13003;U13123;U13204;U13221;U13835;U13924;U14777;U14790;U14867;U15013;U15225;U15589;U16202;U17371;U17441;U18916;U19787;U2067;U21155;U2484;U2506;U3895;U6864;U7337;U7346;
Zeatin biosynthesis	ko00908	1	U18966;
alpha-Linolenic acid metabolism	ko00592	5	U15967;U16452;U18392;U20184;U4694;
beta-Alanine metabolism	ko00410	17	U12129;U12266;U13182;U13641;U13870;U13874;U14147;U14182;U14766;U14885;U1518;U17119;U17962;U19898;U3170;U4695;U8554;
beta-Lactam resistance	ko00312	1	U15775;
mRNA surveillance pathway	ko03015	56	U10980;U13048;U13052;U13053;U13090;U13157;U13326;U13563;U13835;U13927;U13976;U14098;U14200;U14558;U14723;U14867;U14919;U14922;U14974;U15106;U15225;U15260;U15348;U15504;U1564;U15754;U16053;U16054;U16153;U16415;U16606;U16620;U16816;U18402;U18916;U19096;U19219;U19241;U19787;U2047;U20592;U2272;U2506;U3266;U3359;U3366;U3832;U4612;U5429;U5896;U6107;U7638;U8076;U8116;U8159;U941;
mTOR signaling pathway	ko04150	13	U13805;U13811;U14133;U14314;U14560;U15239;U17109;U17692;U18081;U351;U4997;U6736;U9993;
p53 signaling pathway	ko04115	13	U1162;U11858;U13575;U14954;U15361;U15874;U16245;U17259;U17870;U18017;U4803;U656;U9552;
