# Supplementary material for: Transcriptomic analysis of the phytopathogenic oomycete Phytophthora cactorum provides insights into infection-related effectors
Source: BMC Genomics. 2014 Nov 18;15(1):980. doi: 10.1186/1471-2164-15-980 (PMC4289400; doi:10.1186/1471-2164-15-980)
Supplement: Supplementary file 9 — Additional file 9: The summary of 94 P. cactorum RXLR effector candidates. (XLS 102 KB) [file 12864_2014_6857_MOESM9_ESM.xls]

## Sheet: Sheet1
Additional file 9. The summary of 94 P. cactorum RXLR effector candidates
Index	Effector name	Transcriptome Unigene ID	Gene length (bp)	Nucleotide sequence	Protein length (aa)	Amino acid sequence	Signal peptide length (aa)	ORF	RXLR motif	dEER motif	WY-domain	Seq-from	Seq-to	E-value	Score
1	PcRXLR1	U467	543	ATGCGTGCCCATTTCGTCGTTCTCTTTGTTGTGGCTACCCTCGTGGCAAGTACGGGCGCTCTGTCGACTGCCATGGACTCGAGGGGGGCCATTGGTATCACTTCGCCCGGCACTCCAAAATCAAAGGAAAATGGTTCCCCCACCAAGCGCTACCTCCGGAAGAAAAAGTCTGTAGATGAAGGCGATGAGGAGAGGGTGAGCACTTCTCAGTTTTCATCTGTGGAGAAAGTGCTGGAGAAGCTTCCCTCGCTTGAAAAGAAGGAGATTTTGGATGGCGTAAATCAGTTATCTCATGCGGACAAGGCGGCGTTGACGAAGCGGCTGGCGTCTTTGGAGAGGCTGGAGATATCGCTGGATACGGGGAAGGTGCCGGGCATTATCAAGAAGTTTTCTGACAGC…	180	MRAHFVVLFVVATLVASTGALSTAMDSRGAIGITSPGTPKSKENGSPTKRYLRKKKSVDEGDEERVSTSQFSSVEKVLEKLPSLEKKEILDGVNQLSHADKAALTKRLASLERLEISLDTGKVPGIIKKFSDSKLVRLMQYNVWIQCKKTPEWVETNYPAFAKGFDTFYHNRMTPGYKYA	20	Intact	RYLR	DEER	—	—	—	—	—
2	PcRXLR2	U3444	831	ATGGGTCTCCAATACATGCTTGTAGTGATGCTTGCTGTCGTCGCTCTGAGTGTGGATGCCTCTTTGGCGAATACTGAGTCAAAGAAGACGAACCTCAACGTCCGGCTAAATCGAGTGCTCACGGATGGTCTAAGTGACATTGGAACCAAGAGATCGCTGAGGGCTGAGAAGGTGATAGAAGTAGGCAATGAGAACGAAGAGAGGGGGCAAGTATCCAATATTTTTGCGAAGGTCGGTAGACTGGTGAAGCGAAAGAAGAATGTTGACCCGAAGGTGATTGCGAAGGTTGAGTCGGCAAGAATTGACTCGAAGGCGATGGCGAACGCAGTGCCAGCGATTCCGAAGGAGCTACCGACCGTTAGCAGGATGTCAAAGGAGGACAAGACGCTCACGAAGAAG…	276	MGLQYMLVVMLAVVALSVDASLANTESKKTNLNVRLNRVLTDGLSDIGTKRSLRAEKVIEVGNENEERGQVSNIFAKVGRLVKRKKNVDPKVIAKVESARIDSKAMANAVPAIPKELPTVSRMSKEDKTLTKKLNDFVEEKRSLDAVFTSQVMNKWNNGLFSAEGLPMYVRYSEMTAKRGGHDTYGVNLLVTKVGQEKLVKAVNIGLASGDDLAIATADRVRAGLLNKWWKEGRDATDVARFLKGGGVVVPTVNKNVVKLYRDRFNIHKLSPKPSA	23	Intact	RSLR	NENEER	2/2	218	261	4.5e-06	13
3	PcRXLR3	U4585	483	ATGCGTCTTTCCTACTTCGTGGCCGTGACGTTTACCGGTCTGCTCGCCTGTGCAGCCGCGTCGGACTCGGCGAAGACCGTCACGGCTTCCAACGACCAAGTGCTTTCGAACCGCGAGCTGATTGACACTGGCGCCAACGATAACGAGAAGCGGTTCCTGAGAGCTAATCAAGACACGGACGATGAGAGCGAAGACTCGAAGACTGCCAAGGAAGCTGCTGACTCGACCAAGGAAGAGGCTGAATCCGAAGACAGCGATGAGGAACGTTTCTCACTTATCCAGACGTCCAACACGCCCCGATACTACTGGTGGTTTCAAAATGAAATGACTCCTCGAGATGTTCGGAAGGAGTTGGGGCTGAGAAGCGATTCGATCAAGCTTGTGAAGCGCTCGATCTAC…	160	MRLSYFVAVTFTGLLACAAASDSAKTVTASNDQVLSNRELIDTGANDNEKRFLRANQDTDDESEDSKTAKEAADSTKEEAESEDSDEERFSLIQTSNTPRYYWWFQNEMTPRDVRKELGLRSDSIKLVKRSIYKGYVKYYDTHCTYYENRKKAFCKAEEY	20	Intact	RFLR	DEER	1/1	94	141	2.9e-11	29.6
4	PcRXLR4	U4911	597	ATGCGTCTCCCATACGTACTGCTGCTAGCAGTATGTGTTGTCATCGTTTCGTGTGATGCTCTCTCCGCATTTGACTACGAACAAGAAGCTGCTGCCACGCAAAACGCTCAACTTCCGGGATCGCCTGGATTCCTTGCTGCTGCTCAACCCCACGATACGTCTGGCAAACGGCTGCTAAGGTCTGAATTCGTGCCTGCGGACGACGCTGTCGATGATGAAGAAGAGAGGGGCATCCCAGGTTTGTCGAAGTTAAAGGATGTGGTTCAGAAAGGAAAAACCAAGGTGAACGACCAGGTGTTGTGGAGGAATTACAGGAGCATGCTTAAAACCGGGTTTTCGGACAGAGGTATCACCGAAGCGTGGATAAACCAAGGCAAAACTTCGGCAAAAATTTTCGAC…	198	MRLPYVLLLAVCVVIVSCDALSAFDYEQEAAATQNAQLPGSPGFLAAAQPHDTSGKRLLRSEFVPADDAVDDEEERGIPGLSKLKDVVQKGKTKVNDQVLWRNYRSMLKTGFSDRGITEAWINQGKTSAKIFDRWIRLGKSERQAAKNLLKEGKSPEELFTVLKSRGMSIEGIWNVWSGAGLEKAQLSAILTKLAAKN	18	Intact	RLLR	DDEEER	2/2	138	177	1.7e-06	14.3
5	PcRXLR5	U7413	867	ATGCGTTCGCTTCACTTTCTACTGGTGATTACAGTCGGTTTCCTTGCGAGCCTAGCAGTATCGGCGGCACCCGATTCTGGGACTCCTCCAGTCAACGCTGTTCAGAACAACAGGTACGACAGCAGATCTCTTAGGGACGGCGGCGCAGCAGCGGCTCATACCGGCGAGGATAACGAAGAGAGAGCGACTATTCGCTATGGGAAAGATCTTGTATCCGATAAGGCAGCGACGAAAGAACTGCTGAAGCGTCTTGTCGACAGTAACGTGCCGGTGGATATAGTTAAGGAGCAGTTCCTGAACATGCCGTCGTCGATGAAATCATTCCAGCAGTTGTTCAATCACCCGAACTGGAAAGCCCTCGACAAATATGTACAAATGGTGTGGCAAAAACAAAACCAT…	288	MRSLHFLLVITVGFLASLAVSAAPDSGTPPVNAVQNNRYDSRSLRDGGAAAAHTGEDNEERATIRYGKDLVSDKAATKELLKRLVDSNVPVDIVKEQFLNMPSSMKSFQQLFNHPNWKALDKYVQMVWQKQNHGKTLVYAKIGTKDYSKEKTQEELLKWLVQEKSVKTVGDDLGVWGLARNDPIAHQNRRAFAMYEKWFAVVPTIKTNPEKYSNFGSGYHTKKETEEVLTNWAMSGDPIKKVLQTFKLTGKSASQMAKHENFPALLMYVKLYLDLKPFRDARARRPIS	22	Intact	RSLR	EDNEER	1/3	106	125	0.00015	8.1
6	PcRXLR6	U12534	783	ATGCATCTGAGCTCCATTCTCCTCGCCGCTGCGGCTGCACTACTCGCTAACTGCGACGCTGCATCGACTGCAAGTCTGACCAAGCTATCGGCAATCAATGTGCCTGACGCGGTGCAGCAGGCAGATGTTGCTCCCGCGAAGAATGCGAGATTTCTGCGAAGCAAACACCACGAGCAAGACAATGTTAAGGACGCTGAAGGAGAGGAGAGGGGCGCCGCCCAGGTGAATCTTCTTGACGATGCGGCGAAGACGCTCGGCATATCCGACGACGCCTTCATGAAATGGATCCGTTCAAGCCCTGCGCTTAAGAAGGCGGCCGAAGTTGCGCCTGTGATCTCGAAAAGTTCGCAAAAGGAGAAGGAGATGTCCCTTTTTGCCACGCAAATTCAGCGCGGATTG…	260	MHLSSILLAAAAALLANCDAASTASLTKLSAINVPDAVQQADVAPAKNARFLRSKHHEQDNVKDAEGEERGAAQVNLLDDAAKTLGISDDAFMKWIRSSPALKKAAEVAPVISKSSQKEKEMSLFATQIQRGLDESSDVNFIIGWWKKQNLQPKEALLTVKTKAQESAYDKFLVQFLNGNNAAKPAPQKLSKQAAEVEQKINANKDIKRMVDWWMYSDTGIAAAKASIKGDTGKDAYKLYLAKYMNKKHGLNPGAWGNRR	20	Intact	RFLR	EER	—	—	—	—	—
7	PcRXLR7	U14177	762	ATGGGTTTGCCACTCATGTCATCAGTAGTGTTCCCTTTCTCCCTCGCGGCGGGGCTAGGCGGCAGCCATGCAACCACAACGTGGAATTTGGCGGATTGTGTGAGTCGACTGACGAGTGAACTGCCAATCTCCACTCTTTACGGAGTCATGGCGGGGGATGCCACTCATCTTCACCACATCCTTGCGCACATTGGGTTTGCGTTGTTCAGTGGCGTTGATGTTCCGCGAGTGACGAGACCGAGTATCCGTACGTGGGCGCAGGACCTTGTTGCTGAACTCCGTCGTTTGTTGCGTTTGCATTCGTTGCCTACTGACGTGGTGGATCCAGTCACTGGGCCTGAAGAACGGCGAGCGGCGCTTGGGAACGAGTTGCTGCGTGTTATGGAGCCATTTATCCCT…	253	MGLPLMSSVVFPFSLAAGLGGSHATTTWNLADCVSRLTSELPISTLYGVMAGDATHLHHILAHIGFALFSGVDVPRVTRPSIRTWAQDLVAELRRLLRLHSLPTDVVDPVTGPEERRAALGNELLRVMEPFIPDLVDYLVRATSASRAAAFGTSSATFLRTMAQQIVRQLRVYARGDSTESEDDSDERLKRLLRGLLVWLGVNEHIASFVVDSLLCWTEGDNASSRRGRTRQREETGSEDGATGSPATKRRRE	16	Intact	RLLR	EER	—	—	—	—	—
8	PcRXLR8	U14674	444	ATGCGTCTCTTCAACATGAACCTTGTGGTTCTTGCGACCGTCCTCCTTGCAAGTGGCACAGCAGTGTCATATGCCGATCAGGCCAGTGTGTTGAACGTGGACGTTGTTCACTCCTCGCGTGTTCTCTCTGGCGAGGACAAGAGATTCCTTCGAAGCCACCAGACGACGGGTGACGAAGGCAAAATTACCGAGCACGACGATGAAGAGAGGGGTGGCGGGCAGAATTTGTTCAGTGCACTGAAGTTGTCTGACATGGGGAAGAATGTGAATTACCGCGATAAGGTGTTCCAGCGTTGGAAAAACTATGGACATACCGTGGAATCGGTAACTGAGAAGCGTGTGCCAGATAGTCTCATTGACGCGTTCGAAACATACCTGAAGTTGCGGAAGAATACGGGG…	147	MRLFNMNLVVLATVLLASGTAVSYADQASVLNVDVVHSSRVLSGEDKRFLRSHQTTGDEGKITEHDDEERGGGQNLFSALKLSDMGKNVNYRDKVFQRWKNYGHTVESVTEKRVPDSLIDAFETYLKLRKNTGKVFGDRRRRIIEPR	25	Intact	RFLR	DDEER	2/3	89	112	0.00026	7.4
9	PcRXLR9	U14719	399	ATGCGCTTCCTTCTCGCCGCTGCGGTGGCTGTGATCGCACTCGTTTCCAGCCCCACTGCTGCGGTTGCTGAGACCTCGAACGGTGTCAACTTGGTGAACGACAACAACCAAGTCTTCGCTCGATCGCTGCGGAGCCACACGGACAGGGAAGAGCGCTCGATCGCGGAGATTCTGGAAGAGGATGAGGATGAGGAGGATCGCGCAGTATGGACCGTTAATTACCGTACCTGGTACATGGCTAAGCTGACGCCGACCCAAGTCAAGACGGTGCTGGGCGTCTCGCAAACGGAGATGAACAACGTTGCAAAGCAACTCCAGCGGCTCTACCTCGGTTACTACTCGTTCTACACGGAAATGGAAAGGAAGAAAGAGGAGAAAAAGAGGCTGGCCACACCATGA	132	MRFLLAAAVAVIALVSSPTAAVAETSNGVNLVNDNNQVFARSLRSHTDREERSIAEILEEDEDEEDRAVWTVNYRTWYMAKLTPTQVKTVLGVSQTEMNNVAKQLQRLYLGYYSFYTEMERKKEEKKRLATP	23	Intact	RSLR	EER	1/1	66	114	9.7e-07	15.1
10	PcRXLR10	U15159	411	ATGCGTTTCCACTACGTCGTGTTGGCCACTGCAGTCGCCTTCCTCGCAAGCAGCGACTTCGTTGTCGCCTCAGTGAATGTCGAACAGTCCAAACTCGTGATGGGAGCTGAGACCCAAATCCTGACTCGTTCGCTTACGGCTGACCAGAATTCCATCGGGGATAAAAGACTCCTACGAGCTGATGGCGCAGGTGATGACAAGCTCCCAGCCGAAGAGGAAGAACGAGAAAGCAGTTTTTTGGAGAAGACCCAGTTTTACTACTGGTACATGTTGGGGAGGACTCCTCAGTACGTCTACAAAGACTTCTTCGAGGGCATGGACCGCTCCATCGTCGTCGAGAACCCGAGCTACAAAGTCTGGGAGAGATACGAAGAATTTTACAACGAGGAGAAGAATGAA…	136	MRFHYVVLATAVAFLASSDFVVASVNVEQSKLVMGAETQILTRSLTADQNSIGDKRLLRADGAGDDKLPAEEEERESSFLEKTQFYYWYMLGRTPQYVYKDFFEGMDRSIVVENPSYKVWERYEEFYNEEKNEEEA	23	Intact	RLLR	EEEER	2/2	77	125	4.9e-11	28.8
11	PcRXLR11	U15234	516	ATGCGCTTGCTCCTGTGGGCGCTGCTTGCGACTTTGGTCATCGTCCTTTCGAGTTGTGAGGCGGCATCAGTCGACACGAATAAGCCACTGCAGCGGGCACAATACAGCAAGTTGACATCACGCGGCCTTGCTGTCGACAATACCCTCGACCATGACAAGCGGTTTCTGAGGGGCGAAAGCAAGATTCAGAATTTGACGGGGGGCGACAGGGATGAAGCTGAAGAGCGAGGTGTCGCCCAGAAAATCGTGGAGAAAACCAAGGGTTTGGCCAAGAACACGGTGGAGGCACTCAAACGCTTAAAAGCAAGGTACCTCAAATGGGAGGCAAAAATACTCGAACGCAGATTTGAGGAGCTGGCTAAGGAGGGCAAATCTTACGCCGACGTCAAGGATCAATGG…	171	MRLLLWALLATLVIVLSSCEAASVDTNKPLQRAQYSKLTSRGLAVDNTLDHDKRFLRGESKIQNLTGGDRDEAEERGVAQKIVEKTKGLAKNTVEALKRLKARYLKWEAKILERRFEELAKEGKSYADVKDQWSTLLYSGWWSTPPGFKRFLRFYDAWLRKNNYKHLAKQN	21	Intact	RFLR	EER	—	—	—	—	—
12	PcRXLR12	U15411	1002	ATGAAAAGTGCCGCCGCATTCGCCACCTTCCTCGCGCTGAGTCTTTTCGTCGCTACGGACGGAGTTCATGCTGCACCTGCGCTTCGTGGTCTACGACCCAACGCGGATACTCAAGCAACCGAGGACGACGAAAGCAGGAAGGATCACCACCACGTCAAAGTCGTCAAGAAAGTCAAGAAGATCGCTATCCCCGTTCCCGTCGAGGTGCCGCAGTTCATTCCAGTTCCCGTCAGCGTTCCATCCACGGTGGTTGCCAGCTCCAACAATGCTGTTGTAAGTTCGAACAACAACGTTGTTGCAGCCCCCGGTCCCGGTGCTGTTGGCCCGGGTGCTCCAGGTGCACCCGGCGCCCCCGGTCCTGGCGCTCCTGGGCCTGCGACTCCCGCCCCGACGACATTG…	333	MKSAAAFATFLALSLFVATDGVHAAPALRGLRPNADTQATEDDESRKDHHHVKVVKKVKKIAIPVPVEVPQFIPVPVSVPSTVVASSNNAVVSSNNNVVAAPGPGAVGPGAPGAPGAPGPGAPGPATPAPTTLGGRPAPTPAATSTGRSRPTPAPTDLANGGTSGAQLPAPQGGGAGMAGVPPSPGFGGSGNAFGAGFGAPGAGSGTPPNGGAFGGGFAGNPMRGFGGANRMGALGGVGGPGAGMGGGLAGNIGGFGQQMGPGMQGGNTFGGFGGQGAMGNFGQTGNNGFAGAAGGQLGFGGAASGGGNGFGGGNAFGGGFSRRERQRQRRRR	24	Intact	RGLR	EDDE	—	—	—	—	—
13	PcRXLR13	U15681	1224	ATGCGTCTTCCCTATGTGGCGCTGGTAGCTGCTGTCGCTCTCTTGGCAGTCGCCAATGCTGTCTCACTGACGTCGGACGCGAAACGAAACCGCCCGGAGTTCTCGCCTACGACGCGTTCGTTCGCTGTGGAACAGCAGCATGTTCGTACCCAGCGATTCTTGCGAACTTACACTACGGAGAGGGCGGTCAGCAACGAAGAGAGGGGGATTAATTTCAAAGCGGCCTTCGGCGTCGATAAAATCAAAACCGTGTGGACCGACCACAAACTCGCAAGTTACCTCAAGAAAGGGAAAGACGGAGACAACGTCTTCTTGAAGCTCAAGCTTAACAAGGCAGGCGAGTCGATTTTGGAGAACCCAAAGTTCCTCGCTTGGGAGAAGTACGTGACCGACTACAAC…	407	MRLPYVALVAAVALLAVANAVSLTSDAKRNRPEFSPTTRSFAVEQQHVRTQRFLRTYTTERAVSNEERGINFKAAFGVDKIKTVWTDHKLASYLKKGKDGDNVFLKLKLNKAGESILENPKFLAWEKYVTDYNAKPGNKEISMISTLAKHYDDDVLAKILDTASKSPVAHTKRIGSSLQEQQVKFWRDENLYPTDVFARLRLNGKDKLDDILTNPSFFALNRYLVDYNVRKGHSLTMVEVLRRGYGDEAVAKMLQQTATNSKDVKTQEMAVRLQVELFKSWKKIGFNSDTVFTRLGLDHKGVTFENPNFAVWEKYVRNWSGEKTTPFDSLLKKYGENTLATMLVAPREKFGENEVITLLQSQLIQKWLGMIKDPNDVDKMLGTSVWGKTFAASYRWNFR…	20	Intact	RFLR	EER	3/4	270	317	4.6e-17	48.1
14	PcRXLR14	U16067	1077	ATGGGCTTCCAGAAGACTATGCTGCTGGCTGTTGCCTTCTTCGTGGGATCTTTTGCACAGCCTGATCAAGCCTACGGGCCGGAGATGACTGCTCCCTACGTGCCTAACTCTCTCTCCACGAGCACGATCGCGCCTTCTTCGAGAAGATTCCTAAGATCCTATGACACAGCTGCTTGGGATACCGTGGACAGCGAAGAGAAGGCTGGTGCATCTTTGCTCTCGAAGGTCGATGATCTGATGCAGAAAATATTCAAGTCCAGGTCGCCCGTGGAAGAAGTGAATATGAAGGCGTTCTTACAGTTTCGAGGAAACTTATTTGGAGGCTTACGTCTTGGAAATGGTGCAGCGACGCTGGGTGATAATCCGAAGTTCGTTAAATGGTTCAAGCTCGTGATGGAA…	358	MGFQKTMLLAVAFFVGSFAQPDQAYGPEMTAPYVPNSLSTSTIAPSSRRFLRSYDTAAWDTVDSEEKAGASLLSKVDDLMQKIFKSRSPVEEVNMKAFLQFRGNLFGGLRLGNGAATLGDNPKFVKWFKLVMEYRAKYGEQAFSDLEIHFLLLKTNSPEQLKTLLESLQKTPGLQKISKSMKNWLKSPQSPENVFDDLRLATAKMDGLDDNSVLIQWFRYIEVYKDITKKNVFSDVEILNFLRKAKPRQSEWELAARFQSLKEVPDLKSLAGNMQTNLYQKWFSSKVSPNLVSKWLGAPSSVSPTLLKTDPSYQTWEAYTLYYAEQIGGTSVMENVKKYLASTDPIKIDGLTAVMKAE	19	Intact	RFLR	EEK	2/3	178	222	1.6e-06	14.4
15	PcRXLR15	U17198	1512	ATGCGTTTCTTCCCCTTCTTCGTGCTGCTGGTTGCGAGTGTTCTGCTGGCAAACGGCGATGCTCTCGAGAAGACAACCGAGGCAAACACAATCTCGTCCTACCAGTTGTTGGTCCCTACACCGTTTTCGGCCAAATACGAAACTCATGCCACGAGATTCTTGAGGGCTAACGATGACGAAGAGAGAGTTCTCCCCATTCTTGCGCCCAGTGTTTCTCTGTTCACCAATTGGGTCAAGGCGATGGGGTTGAAGGTCACAGACAGCGTTCGAGCCCGGTATTGGCTCTGGAGGAAGCAGTCCATCGAGGGTCTTTTCAAGCAGCTGAAGCTGGATGGCGGACTGAACAAGATTCTGGCCAATCCGAAGTTTAACACTTGGGCCACTTACGTCAATCTGTAC…	503	MRFFPFFVLLVASVLLANGDALEKTTEANTISSYQLLVPTPFSAKYETHATRFLRANDDEERVLPILAPSVSLFTNWVKAMGLKVTDSVRARYWLWRKQSIEGLFKQLKLDGGLNKILANPKFNTWATYVNLYNKKNPGKEVTMAGILTNTYGDLALSRMLEVALNVGNQRKMAAVLAQQQRQGWQSAGKSADDVFVLLKLEQAGGDLFVSPQLNTWYNYVTMLSKNDAKATMASVLRAHYSDEALSKIFQEANPRVSRMRFVRMWLETAVAKNRPKKTPSPDEYFKLLKLDAGVDKLLANPKLETGISYVSKFNAKNPGQETTTIQTLTKFYDDIELAKVLEAAKKLPQTEKIATELQTAQINVWVKKFSPDDVFKMLKLDAGVDKLLTNPNLIIWIT…	19	Intact	RFLR	DDEER	4/5	355	402	5.2e-20	57.5
16	PcRXLR16	U17759	489	ATGCGTTTCAGCGTCTTCGTCGCCCTTCTCGTGGCCACCTTCCTGGCGTGCTGCTCCAACTTTGTCAGCGCTGAGAGCGTCGAAGACCGTCGTCTCCGCGTCGAGGCGGCCCCGCTAGCTAACACAGCCACCGCTGCTAAGAATGCAGGCGGATTTGCCGAGACGCTGAGGACGAAAACCGCTCTGTCGAAGGCTGTTAAGGCCGTACAGGCTTCTAACGGCGATGAGCAAGCTATGAGGAAGGCCATTACGGCCTTCGCTGCCGCCAAGGAGGGAGCTAAGGTGAGCGATGAGAGCGTTGCCAAGCTCTCGGCGATGATGGCCACCACTGTCAAGAAGAACCCCAAGTCTTGGCCCCGTCTCCGCAAGTTCGCCAAGATTACGCTGGGCGCCACTGTG…	162	MRFSVFVALLVATFLACCSNFVSAESVEDRRLRVEAAPLANTATAAKNAGGFAETLRTKTALSKAVKAVQASNGDEQAMRKAITAFAAAKEGAKVSDESVAKLSAMMATTVKKNPKSWPRLRKFAKITLGATVGGLAIYGAYKLLFDRNSSTAAATTTTGSA	24	Intact	RRLR	DEQ	—	—	—	—	—
17	PcRXLR17	U17849	1050	ATGCGTCTCTACGGTGTTGTTCTGCTGGGAGTTACCGCTCTACTCGCAAGAATCAATGCAAGCTCAGACGCCGAAGCCGCAACAACAAGCTTCGCAGTTGCTGAACACGGCGTCCCCACCGCCAGGTCTTTGAGAATCGGCTACATCACCAAAGAGGACGATGAAGAGAGGATGGTCAATGTCAAATCGCTCGTCGGAGCTGATACGATCTCCCGTTCTGTGAGTTTCGATACACTCCGCGCGGCCAAGTCAGACACGGTGCTGTCCCAGCTACTGATTGCATGGAAGAAGATCCCGGACATGGAGAAGGTGGCCACCAGCTGGCAAAACATGCAACTTCAGACCTGGTTGGAAAGTGGAGTATCCCCACAAAAAGTCTTCAAGTATTTGATGCTCGAC…	349	MRLYGVVLLGVTALLARINASSDAEAATTSFAVAEHGVPTARSLRIGYITKEDDEERMVNVKSLVGADTISRSVSFDTLRAAKSDTVLSQLLIAWKKIPDMEKVATSWQNMQLQTWLESGVSPQKVFKYLMLDDEAGNLFTSPQFKTWLDYSMDFKKANPRADTATVIDTLAAHYSDTALARIIKTAKADPTTKIRGAFFENALLGKWVKDGKSSTYISNMLGRQVTPDDAFKLLSLDRAADNIFARSEYSTWLKYAIAFKRENPDVETKSVIGTLLAYHNDENLSRIIKMAEQTSTTKKMAAYIKNALLDEWVKANKAPAYVVNKLGTSSDDRKELLNTYLNKIKALE	20	Intact	RSLR	EDDEER	1/4	105	153	2.1e-20	58.7
18	PcRXLR18	U17862	735	ATGCGTTTGCCTTACGTCGTGGTGGCGACTTTAGTCACCATTTTTGGTGGCAGGGAAGCTGTCTTGGCAGCAACGGAATCGAACCAGGCTACACTCGCTCTAGAGGACACTCCCGATGTTCCAGTTGTAGCTCGTGCGTTGAATACCGACGTTAGTGCCAAGCGATTCCTGAGAATTGAGACTACAATCGAGGAGGAGGACTCGGAAGACGACGAGGAGAGAGCCCTCCCGTCTGGCGTGACCAAACTTTCGGAAAAGCTCAAACCAACTGCTGCCAAACTCAACCCGCTCGCGAGCAAGCTCGCTCCAATGACAGAGAAGCTGGCGGACAAGTCAATGGCCGTTGCGGTGAGACTTAAACCCATTGCGGACACGTTCACAGGAAAGCTGAAGCCGATC…	244	MRLPYVVVATLVTIFGGREAVLAATESNQATLALEDTPDVPVVARALNTDVSAKRFLRIETTIEEEDSEDDEERALPSGVTKLSEKLKPTAAKLNPLASKLAPMTEKLADKSMAVAVRLKPIADTFTGKLKPIADKLMPILKPLAEKLKTAPSVNRLIAKLKTFAEKIKNYKVGEHTIGERYTMAKFELWFKQNKTPDDVKAMLKVGEGAAVNTKNYDLSVQYNAFYRWAQRDKEVKAAAAAAA	23	Intact	RFLR	EDDEER	1/1	180	219	7.8e-11	28.2
19	PcRXLR19	U17955	405	ATGCCCATATGGCGTGCTTTCCTCGCGATTCTCATCGGACTACTCGGAACCTGTGACGCTGCAACTGTGGCAGCCTCGAGTCCCAAGACGCTCGCAGCTGGGCCTATGATGACCAGAGAGTCGCTCATTGAGAACACGAAGAGATTCCTGCGAAAGGAAAGCGTCAAGAACAATGAGGCTATCGACGAAGAAAGAGGCTTGAAAGATACTGTTGAGGCTGCTCGAATAGCCGCCTTAAAACTCAATATTCCATTTTGGCTTGTCACGGGTAAGGAAACAACCGACGTCATCAAGATCTTAAAGATGACATATCCACTCATCGACCACAAGAACTGGAAGGTATTGAAGAGTTTCGTAAAGGCCGATGGCAAGCTCCAACATAGCCTCTACCCCGTTGGA…	134	MPIWRAFLAILIGLLGTCDAATVAASSPKTLAAGPMMTRESLIENTKRFLRKESVKNNEAIDEERGLKDTVEAARIAALKLNIPFWLVTGKETTDVIKILKMTYPLIDHKNWKVLKSFVKADGKLQHSLYPVGK	20	Intact	RFLR	DEER	1/1	77	120	7.7e-08	18.6
20	PcRXLR20	U18066	516	ATGCGTGTGTACAGGCACTACTTGATGCTGCTGGCTGCGGCGATTCTCCTTGCGAGACAGGCCGAAGCTTTGTCGCCGTCGACGGGCTCGAGCCAAACGAAGCTGGCCAGTGTCGCATCCCCTGGCACGCTTCAGCTGGACAACGCAGTTTTGACTCGTGGAGACGGTGAAAGGCTTCTAAGAGTCCACAAGACTGACGATGAAAGCAACAAAATCGGCAACTATATCACAGACAGCGAAGAAAGAGGATTCCAAAGTACCGCAAAATCAGCCAGCGCCAAACTCGTGAAGAAGCTCGCTACAAAATGGAAAACAATGACGAACAAGGACATCCGGAATCTGAAGTTGTTTCTGAACGAACAAGCTACCTTCGAGGAACTCTACAAAAATGGAGCAACC…	171	MRVYRHYLMLLAAAILLARQAEALSPSTGSSQTKLASVASPGTLQLDNAVLTRGDGERLLRVHKTDDESNKIGNYITDSEERGFQSTAKSASAKLVKKLATKWKTMTNKDIRNLKLFLNEQATFEELYKNGATPFKLFTEMDHNGIAKVGKIDVRWGAYMDFWVKKNTGVI	23	Intact	RLLR	EER	—	—	—	—	—
21	PcRXLR21	U18476	429	ATGCGCCTCTCGTACTTTCTGCTAGTAGTTGCTACCACCCTTCTCGCAAGCGGCAGTGCTGCCACAGCCTCCGGTCGCCTTATGGATGTCTCGGCAATGGAATCTCCAGAGTTGACTGGTATGGGCCAAGCCATCGGCAGTGAAAAGAGGTCGTTGCGCTACCATGGCAACGACGATCGAGCTGACGAGGAAGAAGACGAAGAAGACGAAGAAAGAAAGGGTACCAACATCTATGCGACGGAGAAGCTCAATGAAATGTTGGCATCGGTAAAGAGGGCGCAGAATGGAGATGATGGAGGTTTGGAAAAAGTCTACAAGAGATTCGCGAAATGGAAGAAGGCTAACTACAACCCCTACAGCCCCCCTGCCGCCGTAGATCAGGAGAAGTACCTCAAGCTT…	142	MRLSYFLLVVATTLLASGSAATASGRLMDVSAMESPELTGMGQAIGSEKRSLRYHGNDDRADEEEDEEDEERKGTNIYATEKLNEMLASVKRAQNGDDGGLEKVYKRFAKWKKANYNPYSPPAAVDQEKYLKLRQAYRNWAY	21	Intact	RSLR	DEEEDEEDEER	—	—	—	—	—
22	PcRXLR22	U18992	873	ATGCGTCTGTCAGTCATTCTTCTGGCAGTGTCTGCGCTCGCCCTGCTCGAAAACGGCAGCGCATTATCTGCGTCTGTGGATGTTGATGAGGGCACGATGGTGTCCAAGATGGCGCCCGCAGAAGCCGAATTGTTGCGCGTGGGTCTCAGCAACGGCGATAAGAAGCGATTCCTGCGAAACCATGACGACGAAGAGAGATTGGCGGGTGCAAATATGTTTAACATAAAGAAGCTCGAAGAGGCGTTGAATAACGCAGGCTACGCCAACACGCTGTTCCAGAGGTGGAAGAGACATGGAGTCGACGAGGCCAAGGTTTCCCGAAAGTTTAAGAACATGGGAATCTCTACCGATACGAACGCCCAAGAGTTGGCCCAGAGTTACCGCACCTGGCTCAGTGCT…	290	MRLSVILLAVSALALLENGSALSASVDVDEGTMVSKMAPAEAELLRVGLSNGDKKRFLRNHDDEERLAGANMFNIKKLEEALNNAGYANTLFQRWKRHGVDEAKVSRKFKNMGISTDTNAQELAQSYRTWLSAHAANIDPKLFDKAMIYGTLEDVTRAKELFGKWKSYGLESDNVFKKFQTMGVRNDNDLYKVYLNYVAWLNTHHPLKETKLTSAQEFLFHPSRIKRAKSDSAFAENLFAKWKDSGLDELPVYNRLRKMGLGKDNAIYDMYRNYVFWLDKHFPLPAIATT	21	Intact	RFLR	DDEER	2/3	155	199	5.3e-08	19.2
23	PcRXLR23	U19550	351	ATGCGCCTCGCCTACTTATTTGCTATGATCATCGCGGCCACTCTTCACGCCAGCGGCTCCGCTCTCCCCACGGCCCAGGGTGCCATCCAGGCTACACTCGCAAATGTGGCAGCTTCTGACATCGTCGGTACGGATGTTGAACGGCATCTGCGTCAAGCCGAGAAGCATGCCGCCTTCGATGAGAAGACCAAAGACGAAGAAAGGTTTTTGACGAGGTTCGGGAATTATCTGAAGAAGCTTCCCTCCAAATGGAAGGAAGATTTTGCGGTGAAGAGAGCCAAAGAGCAGCTAGAAAGGTCCAAGAAGAGGCCCCAATGGATTCGAGAGCAGGGGGGTACGCCTACGTCTTAG	116	MRLAYLFAMIIAATLHASGSALPTAQGAIQATLANVAASDIVGTDVERHLRQAEKHAAFDEKTKDEERFLTRFGNYLKKLPSKWKEDFAVKRAKEQLERSKKRPQWIREQGGTPTS	21	Intact	RHLR	DEER	—	—	—	—	—
24	PcRXLR24	U19979	930	ATGCGCCGCGCTGCTTGTCTACTGTGGATAGCTCCCCTGGTGGGTCTCGAACTGTCGGCAGCTGCAAACTCTATATATCCTGGTTATAATAACACCCCAATCCTGCGGTTGTTAAGGAGCGACTCACAACCTGACGAAGAAACAAGGTTGGCTATAAACCTCCCTGGCGCTGATAAACTGATGGCCCCAGTAAAGTGGACAGGGTCCAAGATCACAGGAAAAGTGAAGGTCGAGACTATGCGTCTTCAAGGGAAATCGGCGGACGAGGCCTTCGCGCTGCTGAAACTTGACCAGGCCGGTGATAAACTCCTGGAGAACAAACAGTTCAGCGTATGGGTCTCCTATATGACCAAGACCACCAAAAAGTATCCCGAAGTAGCTATGGTGGCACAGTTGACA…	309	MRRAACLLWIAPLVGLELSAAANSIYPGYNNTPILRLLRSDSQPDEETRLAINLPGADKLMAPVKWTGSKITGKVKVETMRLQGKSADEAFALLKLDQAGDKLLENKQFSVWVSYMTKTTKKYPEVAMVAQLTSRYGDEGLAKLLEAGKQVKATNKIARKLQFIQMTGWMGQQKSMGDVFRLLRLDDGVGQLLTSPSFTILETYIQVFNKFNAGKQTNVIKEMMTFYGEKAVSTTLEAAKKVPKTNALATDLQAAQFRQWFADGVKPPKIWKMLEMKKATWMMNADAQVWRGYNQFYNLQKASAAAKLA	24	Intact	RLLR	DEE	1/3	69	117	3.7e-18	51.5
25	PcRXLR25	U20127	438	ATGCGCTTCATCTACCTCCTGTTCGTCGCGACGGCAATTTCTGGCTCGACGTGCAATGCTAGTGTAACCGTATTAGGCGATGTCCAGGCAAAAATGTCTGCTTATACGTCGACCGACTCGTTCCTACCAGCCCGTGATGTCGATGCCAGTACCGCCACAAGGTTTTTGCGAACCAATGACGAGGAGGACGCACCCGAAGAAGATGACGAAGACTTTTCTGAGGAGAGAGGCAGAGCGAGTGACAGGATTGCACATTGGGTCGCTATGGGATATAATGATGACATCCCCGGGCTAATTAAGGCGACTCAAGGTTATGGCAACAATGACGTTTATCGCAAGGCGTTTAAACGTTTTCTTGACAAGTATGCGCCCGACCGATTGCATTCCAAGTACCTGTTG…	145	MRFIYLLFVATAISGSTCNASVTVLGDVQAKMSAYTSTDSFLPARDVDASTATRFLRTNDEEDAPEEDDEDFSEERGRASDRIAHWVAMGYNDDIPGLIKATQGYGNNDVYRKAFKRFLDKYAPDRLHSKYLLDAGIHHRLPEPK	20	Intact	RFLR	EER	—	—	—	—	—
26	PcRXLR26	U20211	702	ATGCGGTGTCACTATTACCTAGTGCTGCTGGTTGCTGCCGCTTTCTTCGCAGGTGGGAATGCTGCCGTGGCAACGACGGACTCCCAGTTGAGTGCTGCTAATAATGTCCGCACCCCTACCAAGCGTGCGTTGCGAACCTACACCGAAGCCTCTAAGGATGGCGAGGAGAGAGGATTTAGTCCCAGTATCTCCGAGGGCCTCACAAACTGGATGAAGAGAGCTGCCCCGGGACTCTTGAAGACTGACGATGACATTAAGGCGGTGACAACGACGACCACATCCTCGGACGACGCCTTCAAGATGCTCAAGCTTGACGACAGACTGACTGGAATCCTGAGCAATCCCAACCTGAAAGTATTCGCCTACTTTCTTGCATCGACGGAAAAAGCGCCGAGCCAG…	233	MRCHYYLVLLVAAAFFAGGNAAVATTDSQLSAANNVRTPTKRALRTYTEASKDGEERGFSPSISEGLTNWMKRAAPGLLKTDDDIKAVTTTTTSSDDAFKMLKLDDRLTGILSNPNLKVFAYFLASTEKAPSQAMITTIINRYGDDVVAKFLFNVKHDVKITDAQIKTDAAFLQGAQYVKWFDNGVTPNDVRRMLDLRPITWNENRYEQLWWEYVRVHAFFASKSNKPLPVSL	21	Intact	RALR	EER	1/2	90	125	1.7e-10	27.1
27	PcRXLR27	U20751	402	ATGCGCAGTATATTCTACGTTGCACTTGCCGTCGCGGTCTTAGCTCGCAGCAGTGTCGTCGCAGCGTTCACGAATGCCGACGAGTCCCAGCTCTTGTCGAAGACCTCTCCCGACTTGGCGGCCGATGCTATGATCAGTAGTGATTCCCGGAAGAGATTTCTTCGGGTCACAGGTCCAGAAGATGCTGATGAAGAGCGAACTCAAAAGTTTGGGAGCCTCAGCGCGATCATCGCGAAGCTGGACGCAAAAGAACTGGACAATGCCGCCCAGATTATAACAAGAATGAAGAAAGCTAAGGCCAGTAAGACTGCTGCGTCCATTAGGACTCATCTGGAAGAGGGTTTAACGCCTGCAGAGTTTGAGGCTGTCGAAGCCCTCCTGAAGTTGCCAAAGTCAGGT…	133	MRSIFYVALAVAVLARSSVVAAFTNADESQLLSKTSPDLAADAMISSDSRKRFLRVTGPEDADEERTQKFGSLSAIIAKLDAKELDNAAQIITRMKKAKASKTAASIRTHLEEGLTPAEFEAVEALLKLPKSG	22	Intact	RFLR	DEER	—	—	—	—	—
28	PcRXLR28	U3199	183	ATGCATTTCTGCGTCTTTGTGGCATCGCTTGTGGTCATTTTGACGGCGTGTTGCACTAGCTTCGCCAGTGCCGAGAACGTCGTGCTCGTCAACAACGGTAGCAACGATGGTCGTCGTCTCCGCTCTGAGGCTGCCAACCCAGATATCGTGTCTAAGAACGTGCTACATTTATCTCCAAGCTGA	60	MHFCVFVASLVVILTACCTSFASAENVVLVNNGSNDGRRLRSEAANPDIVSKNVLHLSPS	24	Intact	RFLR	—	—	—	—	—	—
29	PcRXLR29	U13894	993	ATGCCGACGTTTCTGCTGCCCGTAACGCTCCGCTCGCTGTCCTTCGCGTCCTCTCTGCTTCATTTCACCTCCTCTCTCACTTCTTCCAGATCCCCACGCATCCAGTTCCTCATCTCGTCCACTTCTCGGGACCTCGAGCGTTCTCTCCGCCTTCGCTACCCCAATCTCTTGGCCGCCCACGAACATGAATCGATTCCCGACTGGTCCGATCCAAAAGACCTTCGAGAAGCTTTGGGGAGATGTGACGGCGCTATTTTAGCCGCCAGTGGCTGCGGAGACGATGCCATCAATCTACCGAGTAATTCGTCGGAGGAATGGCTCCAGTGCGAGCAGAACGTGGCAACTCTCGTGTCCAAAGACCATCGGGTTGTCAAGTTATCGTGGACTGGAGGGTTCGTG…	330	MPTFLLPVTLRSLSFASSLLHFTSSLTSSRSPRIQFLISSTSRDLERSLRLRYPNLLAAHEHESIPDWSDPKDLREALGRCDGAILAASGCGDDAINLPSNSSEEWLQCEQNVATLVSKDHRVVKLSWTGGFVGERSPSAMGRANWELEEELKGKFNGEMNWSRSLAFVRAPTGMDAFLRGRLFDLVCGRTLSMSVKRGRIAFVHPLDVAESLSALLVKETFGGELEGLYKLTGPEALSFEEIAKVLSEGVGDKVNYSYFPLWAVQPARWVRGVPGDAIEEELGVIRALEAGVQNGVEIDVVEELLGHKPRTFREFVAENADAWPRADPL	25	Intact	RSLR	—	—	—	—	—	—
30	PcRXLR30	U18832	447	ATGCGCTTCTACTCCACTATTTTGCTGGTTATTGCCATCTTCCTCTTCGCCCTGGACATCTCCCGCGTGGCCACCAACGCAACCCCACTCAATTTGTCGGTTCAGCGCGTTACTCCGAGCTACAAGACGACGAAAAGGTTCCTGAGACCCAGAGATGGCGATTATGAGAGCAGAGCGGTCAGTCTTCCCGCCGTTGAAACAGCAATCAAGGCTGCAGCGCCAAAATTGACAAAACTGAACAAGCTTCAGCTCGACTGGTGGCTGTTTCAGAACAAACCCTCAGCCAAGGTGCTCAAGAAGCTTAATCTCGGTAACAACGTGGAGACTCTCCTGACCAATTCCAAGCTAAGCATCTTGCAACACTACATCTCCTTGTTCAACGCGAAGAACCCGGGAAAA…	148	MRFYSTILLVIAIFLFALDISRVATNATPLNLSVQRVTPSYKTTKRFLRPRDGDYESRAVSLPAVETAIKAAAPKLTKLNKLQLDWWLFQNKPSAKVLKKLNLGNNVETLLTNSKLSILQHYISLFNAKNPGKAVTTAETLAKKIWRS	25	Intact	RFLR	—	1/1	76	124	4.2e-14	38.6
31	PcRXLR31	U20872	636	ATGCAGTTCCTGCGCCAGCTCGTACTTCTGGCCGTCCTGGCCGTCTCGACCTCTGCCGCCACCAAGAACGTTCCCAACCCCGCCATGGAGACAGAGCAGTCGCAGACACGCACACACCTCCGTGGCCTACTGAACAAGATCGTCAGCAATGAGCCCACACCCGTGCCCGTGCGCGTGCTAGCCACAACCTGGGAGGACGGCAACGTGGGCGAGGCCCGTAAGCTGCGCCCCATCTCGGAGAAAATCGTGGGCGGTGAGACAGTGGTTATGTTCAATGACCGCCGTTTAAGCCCTGCGGACGAGATGGAGTCGGCCGTCGTGAACTTTGACGTGCGCTCGAACCCGAACTGCGTCGTGAGCGTCTGCGGCGAGATGTCCAAGTGGTACCTGGGCTCCAAG…	211	MQFLRQLVLLAVLAVSTSAATKNVPNPAMETEQSQTRTHLRGLLNKIVSNEPTPVPVRVLATTWEDGNVGEARKLRPISEKIVGGETVVMFNDRRLSPADEMESAVVNFDVRSNPNCVVSVCGEMSKWYLGSKEQCFDLRIAPKSADQLENGLIRGVSAAYSGLRPVATNLYLKFDETNFIDGSKCEYEILSGSKTVREEEIASGSQAAMA	19	Intact	RKLR	—	—	—	—	—	—
32	PcRXLR32	U1468	363	ATGCGTGTGATTCACTTCATGCTGCTGGTGTCTGCTAGCTGCAGCACAATTGCAAGCGCTCAGGATCCCGTCGAGATCAAAAGCCTGGAAACTGTCTCCCTCCCCAAACGCGTAAACGAAGGCCACCGCTATCTTAAAGGACGCGAAAAAGCTACCAAGCCACAAGGGACGGATGAAGATAGGGCTATCACGACTCCGCAGTTTGGCCAGCTTTCGGCTTTGCTCAAGCTCCCAAAGTTCTCAAACCTTCCTTTGATCAAGCAGCTTAACAAGGTTCGCCTCCACTTGAGCGAAAAGGCAGGAAAGGCGTACTTGGCGTATGTGAAAAGGCGCTACGAGCGTAACCCGAACAACTTCATGTAG	120	MRVIHFMLLVSASCSTIASAQDPVEIKSLETVSLPKRVNEGHRYLKGREKATKPQGTDEDRAITTPQFGQLSALLKLPKFSNLPLIKQLNKVRLHLSEKAGKAYLAYVKRRYERNPNNFM	20	Intact	RYLK	DEDR	—	—	—	—	—
33	PcRXLR33	U1929	432	ATGTCTCCAAGGGGGCTGGTTATTCTTGCCTTTGTGGCCACGGTTTGCGCGGCCTTAGCTGCGGCGGAACCCCACAAAACTTCATCTGATACTTGGGCTTTGCGTCGTCCGTTTCAGGATGATATCCTCTACAGAAGGTTCCTGACAGCACGCAAACTCACCGATGATGAGAGGGCAGTAAGTACGTCGAGTGTGGAGAGTCTGATCAAGTCTACAGTTTCCACTGAGCAACTCAATGCTTGGCTGAAGAGGGGTGATACAACGAACTATGTCTTCAAGGCGCTGAAGCTTCAAAAGGCCGGGGACGGTCTTCTTGACAACCCGCACCTCACCGCTTGGATCAGCTACTTAAAACTATTCAACGAGGCAAACCCCACCAAAAAGACGACTTTGATCGCG…	143	MSPRGLVILAFVATVCAALAAAEPHKTSSDTWALRRPFQDDILYRRFLTARKLTDDERAVSTSSVESLIKSTVSTEQLNAWLKRGDTTNYVFKALKLQKAGDGLLDNPHLTAWISYLKLFNEANPTKKTTLIATLTSHYGNQD	22	Intact	RFLT	DDER	1/1	70	118	2.5e-19	55.3
34	PcRXLR34	U2443	558	ATGCGTCAGAGCTTTCTCGTGCTCGTGCTCGTACTCGCCTTTGCAGCATGCGTCCAGGGCCTTACCAACAATGAGAATGCGGCTCTGAGCGTCAACCATGAGACCACGATTGCCAAGAGTAACAGGAATCTGAAGGGAAGCAGCTCAATTACTGCAGGCGTTGGCACGGAGGACGAGGAGAGGGGGGCCATGACAAAAGTCTCAGAGATGCTGAAGGGAGCGTTTTCACCTATAACGAAGCTTTTTGGAACGAATACCGCCTCGAAAGTCCAGAGCTTGCAGAAGGATGCAAAACTTGTCAACAGCATAAAAAGCGATAAGAAGCTCCAGCAACTCGGGACTATCGTCTCGAAGAACCCAGGCGCTCTCACAGAGAAGAAGGTCGGGAAAATCGGCGAG…	185	MRQSFLVLVLVLAFAACVQGLTNNENAALSVNHETTIAKSNRNLKGSSSITAGVGTEDEERGAMTKVSEMLKGAFSPITKLFGTNTASKVQSLQKDAKLVNSIKSDKKLQQLGTIVSKNPGALTEKKVGKIGEFVARLKKIEFVGDVKGMRIAYGILFLGIFGILVTGYFITRNVQNSYIPSDSK	20	Intact	RNLK	DEER	—	—	—	—	—
35	PcRXLR35	U4402	474	ATGAGAATCTGCTTCATCCTGCTTCTGGCTGTGATCGTGCTGCTCGTCTGCCCCAACACTGCCTCGGGCGCTGCCATCAAACTGCGAGCTGCCCACGCCGACGTGGAAACAGACAGTGGACGAGTTCTTCTTGCAGACGCAAAGACCGAGAAGAACGAAGAGAGGGCGGCCGTGGATGTTGTCAAGAAGCTAGGCCCGCAATTGAAGGACTTTTATGGAAAACAGAAGCTTTCGTTGTACCTGAAGTATCAAACAGCCTTCGTGATGTCGAAAAGGATTGAAAATGCATTAATGAAGAATAAGATCACTCCAGACGACTTCTGGTATGGGCTGAAGCTAGACAATCTGAAAGTTCGATGGAATTCAAGGAACGGCTACACCACCAACTACAACAAATGG…	157	MRICFILLLAVIVLLVCPNTASGAAIKLRAAHADVETDSGRVLLADAKTEKNEERAAVDVVKKLGPQLKDFYGKQKLSLYLKYQTAFVMSKRIENALMKNKITPDDFWYGLKLDNLKVRWNSRNGYTTNYNKWVQYEGAYKTANPTWKSNLPPRSGL	23	Intact	RVLL	EER	2/3	90	121	4.9e-05	9.7
36	PcRXLR36	U7520	633	ATGACCAAGTTGAATGCCATCCTCAGCTTCGCCGCTTTCGCCCTAGCGCTCGCCACTTTCGACGGTGTCAACGCTGCCAGTCTCCGTGACACCGACACTACTGAGCGTCTCCTATCCAGCTTCGACGCCAGTACCAGTGACAGTACCGACGGCGAGCGCTTCCTGTTCGAGGTGGAGGGCAGTGAGGGTTCAGATGCCGACAGCAGCGATAGTTTCTCGGGGGAACGCTTCCTGCAGGAGATTGTTGAAGGAAGTGACAGCGCTGCCGACGATGAAGGTAGCGAGAGTACCGACGGTGAGCGTTTCTTACAGGAGGTCGACAGCAGCGAGAGTTCCTCCGACGATGGATTCAACGAAGGCTTTGCCGGTGTGCGTTTCCTTGCTGAAGCGGAAGGAAGT…	210	MTKLNAILSFAAFALALATFDGVNAASLRDTDTTERLLSSFDASTSDSTDGERFLFEVEGSEGSDADSSDSFSGERFLQEIVEGSDSAADDEGSESTDGERFLQEVDSSESSSDDGFNEGFAGVRFLAEAEGSESAEGSESVDSDRFLEEVAGSESADIDTSSDSTEGERFLEEVDSGESAGEDEGSTSVDDERFLADFESVEGSESGST	25	Intact	RLLS	ER	—	—	—	—	—
37	PcRXLR37	U14168	432	ATGCGCCTTAGCGTCTTCATGGCACTGGTCGTGGCCACCTTCGTGGCGACCTGCATCAGCTTCACCAGCGCCGAGAGTGTGGCCCAGATCAGTGACGTCGACGATAACAGCAACCTACAAGGCGCCCGTAAATTGGCCAAGGTGGACGAGTGGTGGCTACAGAATACCGACACCGAAGAAAGAGTAGGCAGCGGATCCTTCGTCAGCCGGCTGAAAGGAAGAGTTAGAACTTCCAAGGCCAGCGGCGTCGCGAAGACGCAAAAACTGAACGACGCGCAGGTTAAGACACTCACGAAGGAGGTTGCGACGACTGTGAAGAAGGACCGCCGGACTTGGCCCGTTATCAAGAAAGGTCTGAAGATTCTGTACGGCACGCTCCTCGCAGGTCTCATCATTGTT…	143	MRLSVFMALVVATFVATCISFTSAESVAQISDVDDNSNLQGARKLAKVDEWWLQNTDTEERVGSGSFVSRLKGRVRTSKASGVAKTQKLNDAQVKTLTKEVATTVKKDRRTWPVIKKGLKILYGTLLAGLIIVGVDAMLSHDY	24	Intact	RKLA	EER	—	—	—	—	—
38	PcRXLR38	U17882	420	ATGCGTGTGAGCTACGTCTTCTTGGTGACAGCGGCCACCCTCCTCGCCACCTGCGACGTTGTGTCAGCTAGTCCGAGCGCGTTGTCCAAGCCAGCTTCCGCCGACACGGTTCGCTCGATTAACGGCCACATTGACGGCACCAGCACGCGATCGCAGAGAATGCTAAAGAAGACGGCAGCGGTTGTCCCCGACGATGAAGAGAGGGCGGCCGAAGCGAGACAGATGGACTCGGAGATTCTCGAAAACATCGTAAGTGACCGCGCGTACGCCAAGCAGGTTTTCCGCAGCTGGCTGCAGAATGGCCAAACCAAGGAAGACATCGAAAACCGACTGAAGACTCAGGGCTTGCTCACCAAGTACGGTAACGTCGTCAACCAGTACGCTCAGTACCTGACAATT…	139	MRVSYVFLVTAATLLATCDVVSASPSALSKPASADTVRSINGHIDGTSTRSQRMLKKTAAVVPDDEERAAEARQMDSEILENIVSDRAYAKQVFRSWLQNGQTKEDIENRLKTQGLLTKYGNVVNQYAQYLTIIEERSA	23	Intact	RMLK	DDEER	1/1	86	132	1.4e-07	17.8
39	PcRXLR39	U19735	516	ATGCGGAGAAGCTCCCTCCTCCTCGTGGTTATCGCGTTCGTTGCAGGCTACGTTGGCTTCATTAACGCCGAGAAAATAATCCAGACCCAAGTCCATCCGTCTGCCCTCGAAGTACCCCAGAGTCGCAGCCTCAAGTCTACAACTGATAAAGATGAGAACTTGATCTCCGCCGACGAAGACAGAGCGGGCCTGGCGAGTATTGTCGCCAGAATGAAGGCGCTCTTGGTTAGGAGCCCGACTAATAGGGGTGAGGCGATGAACAACGTGAAGGGGGCGAATGAAGCTATTAAGAAGGTGAACTCGATCATTGGTCGAGGCAAAACTTCGACCGAGCTCACTCCGGCCAAGGTGAAACAGCTCGAAACATACGCCCGAAGCAACTCGGACAAATGGTGGGCG…	171	MRRSSLLLVVIAFVAGYVGFINAEKIIQTQVHPSALEVPQSRSLKSTTDKDENLISADEDRAGLASIVARMKALLVRSPTNRGEAMNNVKGANEAIKKVNSIIGRGKTSTELTPAKVKQLETYARSNSDKWWAMAYYITNVLGIGLVVFFVYGTLFLGWRPIGMGGSPRPN	23	Intact	RSLK	DEDR	—	—	—	—	—
40	PcRXLR40	U20420	573	ATGCGCCAGCACAACTTGTTGGTGCTACTGGCAGTCGCCTTCGTTGCGTGCGTCGCCGTCGCTGATGACACTGCCAAGAGTATCATCGTTAAGACCGTATCGGAACCTAAGTTGCGCGCTAGTCGCCACCTCAAGTCTGAAGGCGATTCGTCCAACCCCGCGACCGAAGAGAGAGGGTTCAATTTGAAGTTACCTAGTTTCAATGGAATCAAGTCACTTTTCTCGAAGACCTCAAACGTTGGCGCGGGAATGAAAACTAACCCGGAACTAGCCACGACGCTCGGGAGTCGGAAGATCAAGGAAGTTATCTCGGATGTGGCAAAGAAACCAGATTTTTTCCAGAGTCTCACGAATACTTTAACGGGTAATCGTAAGATGAACACCCTTGCGTCGCAGTTA…	190	MRQHNLLVLLAVAFVACVAVADDTAKSIIVKTVSEPKLRASRHLKSEGDSSNPATEERGFNLKLPSFNGIKSLFSKTSNVGAGMKTNPELATTLGSRKIKEVISDVAKKPDFFQSLTNTLTGNRKMNTLASQLQKNPVQYTSRQVTNVGHLAVTTSSSGSFARMWVKYGAAFLFIVGIVFLATMVIKATT	21	Intact	RHLK	EER	—	—	—	—	—
41	PcRXLR41	U1130	789	ATGCGGTTCAGCTGCCTGGTACTGCTGATTCTTGTCTCTCTCATCGCAACCAGTGACGCAGCAACTAGACTCGTTGGATCAAAGCTAAGCACGTCCGGCTTCCCGCCTTCCATTCGCTCGCTCGCGCTTAGCCGGAATGATCCTGCTGAGAAGAGGTTGCTGAGGTCTAATTCTGTGGAAAAAGTGGACCGCGAAGAGAGGGCGATCACGATTCCAGGCTTGTCGAAGATCGTGGAATGGATTAAAGCGTTTATACTAAAGATCAAGCTCTCGTTCAATGAGGGGAAGCAGCTCAGCGCTTGGCTGAAGGAGAAGAAGACGCCGGAAGACGTCTTCAAACTGCTAAAGCTCGATACAGGAACGAAAAACCTCTTGGCCAACCCCAATTTGAAGACGTGG…	263	MRFSCLVLLILVSLIATSDAATRLVGSKLSTSGFPPSIRSLALSRNDPAEKRLLRSNSVEKVDREERAITIPGLSKIVEWIKAFILKIKLSFNEGKQLSAWLKEKKTPEDVFKLLKLDTGTKNLLANPNLKTWSVFMVLYNKENPTKMVTMLGVLTKTYGGEAVAKMIEAARASPKTRGIANRLQNLQLNAWAQNGLTPDIVFQMMKVGEGGVDKLMSNQGLNVWFYFFNQMNNYNPYRQIDIIKKLLTVYDDIPLAKAFEAA	20	5'	RLLR	EER	1/2	91	137	5.5e-20	57.4
42	PcRXLR42	U6874	219	ATGCGTCTGTATTGCATCGTGCTTCTAGCTGCAGCAGTTTTCGTTGCAGTTGCCGAAGCTTCCCCACTCGAAACAGATTTCAGACCCTCCTTCCTCTCGCAAGGAGGCCATATCGGTCGGTCGCTGAGAGTGGAGAATGCAGCAGAAGAAATGGACGACGAAGAAGAGAGGATCAAGATTCCAATCGTGGATCAAATCACAAAGTACCTGAACCAGAAG	73	MRLYCIVLLAAAVFVAVAEASPLETDFRPSFLSQGGHIGRSLRVENAAEEMDDEEERIKIPIVDQITKYLNQK	20	5'	RSLR	DDEEER	—	—	—	—	—
43	PcRXLR43	U11787	171	ATGCGTGTGTGCTACGTCTTCCTCGCTGCCACGGTGGCCATCCTTGCGGACGGAGCTGTTGTGTTGGCGAACCCTGTCGAGACTGAAGACTCCAAGCTGGTTAGCGGAGGCAACTCGCAGAGGCGCCATCTGAGAGGCCAAATGGGATTTCTCGAGTGGCCGGAAGAACTA	57	MRVCYVFLAATVAILADGAVVLANPVETEDSKLVSGGNSQRRHLRGQMGFLEWPEEL	23	5'	RHLR	EE	—	—	—	—	—
44	PcRXLR44	U13785	591	ATGCGCAACTTCCTGCTTCTTCTCGTTCTTGCATTCGTTGCTTTTACGAGCGGCAGGGCAACCGCACATCGTCCCCAGCTCAAGGTGTCGAAGCCGGAGTTGGCCCAAGCTGCTCAGTGGAGCATCGACGACAAGCGCTTCCTTCGAGCTACGAACGCAGCCGATGAAGAACGCGGAATGACAGAGCTTATGGCGAAGCTGAAGGCATGGTTGCAAAAGTTCAAGTCATGGTTCACCAAGTCAAAGCCAGTCCAGAAGACGACAGCGCAGTATCAGAAGTTGGCTGACAAGACGATGGCAAAGTATCAGACGCTGGTTTACAAGCGTGAAGTGACGAGCGCGGAAGATCTGATCAAGAAGGGCGTCGCGGATGATGTTCTGTACCAGAATAAGATCAGC…	197	MRNFLLLLVLAFVAFTSGRATAHRPQLKVSKPELAQAAQWSIDDKRFLRATNAADEERGMTELMAKLKAWLQKFKSWFTKSKPVQKTTAQYQKLADKTMAKYQTLVYKREVTSAEDLIKKGVADDVLYQNKISPEAYFDALKLDPKLKFISDSPVVRANNPNLEKFLSYSSFWTGRKEVARAEDLIKKGVVNDVLYQ	22	5'	RFLR	DEER	—	—	—	—	—
45	PcRXLR45	U16936	543	ATGATGGTCACGTTCAAGAAAAGCTTGTTCTTGACCGCTGTGGCAGTGGCACTGGCCGTGACTGTGGACGGATACAGCGTCGAGTCGACGTATGAGGCGAAGCGCATGCTGCGACTTCAAGCCGAAGAAGTTGCGGAAGAGGAAATGGCCGACGACTCCGAGTGCGGATCCCTAGAAATGGCTGAGGACGACTCGGAATGTGGATCACTCGAAATGGCCGAGGACGATTCAGAGTGCGGATCTCTGGACATGGCCGAGGAAGACAATGGAGGCGACACTGGCGGTGATAAGGGTGGAGACACGGGCGGCAACACTTGGACGCAGGCCCCTAGCACAGGATCTGGAGGCAACTCGTGGACGCCCCCGGCGACGGAGGGCTCTGGCAATTCCGGCGGAAAC…	181	MMVTFKKSLFLTAVAVALAVTVDGYSVESTYEAKRMLRLQAEEVAEEEMADDSECGSLEMAEDDSECGSLEMAEDDSECGSLDMAEEDNGGDTGGDKGGDTGGNTWTQAPSTGSGGNSWTPPATEGSGNSGGNTWTQAPSTNTGGSSTNQWNSGGSTNNWGGGSNTGDNKESNGDNKESES	24	5'	RMLR	EEE	—	—	—	—	—
46	PcRXLR46	U3185	519	TCACCAGTCGAGCCGAGAATCCAGCACGACAACTACGACAAGCGGTTGCTTTGGAGCTACGCTACAGAAAATACAGACGTTAATAACAAAGAAGACACTGCGGGTGAGGATGACGAGGAGGAGAGGATAAATGCCGCCACGATGCTCGGAAAGGGGAACGCTGAGTGGGACGATGCATTGATGCGCTTGGCCTATAGCCACTGGTTCGAGGGGGGCAAAACTATCGACGACGTGCGACTGATCATGAGCCTTCCGGCAAAAGGCGAAGCAGTCGGGCACGAGAACTGGGGGAAATACCTCAAGTATGTGGAGTTCGTCAAGGAGAAAAAGCAGGAGGCTGCAAACGCCGCGATAGTTGCGGTTCTCAAGAGGAGACGGGCCTACAGGGACTGGTATATC…	173	SPVEPRIQHDNYDKRLLWSYATENTDVNNKEDTAGEDDEEERINAATMLGKGNAEWDDALMRLAYSHWFEGGKTIDDVRLIMSLPAKGEAVGHENWGKYLKYVEFVKEKKQEAANAAIVAVLKRRRAYRDWYIEGKTEAEVRKIFELPAIGTAQNHPNWEKFEEYLEVVKEYS	—	without both ends	RLLW	EDDEEER	1/2	57	104	2.6e-08	20.1
47	PcRXLR47	U3331	213	GACCACTTGCCTCGCGTACTCGCTGCTGACCACCAGCATACCCAGCGATCCCTGCGTCGGCATGATTTCGCCGAGGTGGCTGAAATCGCTGAAGAGAGAGCTGGTCTTGAAAAGGTGGACGCTTTGATAACGACAATGGATGACGTAGTGGTAATGGCGGGGGAGCTAGTACCGACATGGAAGAGCGCCTTGAACAAGGTGGCCGAGCATTCA	71	DHLPRVLAADHQHTQRSLRRHDFAEVAEIAEERAGLEKVDALITTMDDVVVMAGELVPTWKSALNKVAEHS	—	without both ends	RSLR	EER	—	—	—	—	—
48	PcRXLR48	U6076	309	CGTTTGTACGACTCAACTCATCACTTGCTGCTGGTGATTTTGGTCATCGCTAGCTCAAGCTTTACGACTGTATCGACCTCTAAAGATCTCAATCCTAGCACTTACACGGAGCGCGCAAAGCTGCGTGACGCTGTCAAACTGAACGGTGGAAGTAATCGGCTTTTAAGAACCCGCAAAATGGACAGCGAAGAACCACTAGTGTCATTATCAGCTCTTGGGATATGGAAGTCGAATCTGCTGGAGAAGAACTTCGAGGAATTAAACTTGCTCTTTAAAAATAAGCAAATTAAACTTCCTAGATGCGTGAAG	103	RLYDSTHHLLLVILVIASSSFTTVSTSKDLNPSTYTERAKLRDAVKLNGGSNRLLRTRKMDSEEPLVSLSALGIWKSNLLEKNFEELNLLFKNKQIKLPRCVK	—	without both ends	RLLR	EE	—	—	—	—	—
49	PcRXLR49	U8191	237	GCGCCCGTAAGAGCTCGGCCACTCACCGCCAACCTTATCAATACCATCGAAGATACGAGATATTTGCGCGCGCGGCCCGACAACCACGAAGACGAAGACCGAGATTTAACAATTCTGAACAAAATGACGAAGGAGTTGCTGGACGAAATACTGCCCAAGACAATCGAAGCGCAAAGCAAATTTTTTGCATCCTGGAAGGAAAGCGGCCTCCCTGTTGATTTGGTGGCACAAAGAATC	79	APVRARPLTANLINTIEDTRYLRARPDNHEDEDRDLTILNKMTKELLDEILPKTIEAQSKFFASWKESGLPVDLVAQRI	—	without both ends	RYLR	EDEDR	—	—	—	—	—
50	PcRXLR50	U8328	369	ACCAAAGTGGCAGCCGCAACTGAGGCTCCACGAACGAGTACACTCGTCTCCCCAGCTGTCGTACCATCGAAAAATGCCGCTCAAGGCGGCTTAATCGCCCGCAAGAGACGATTGAGATCCAACAAGGCAGCAAGTGAGGATGCCATCAGTACTGAAGAGAGAGGAATCACGGTAACTGGCATCGAGAACCTGGTTAAATCCAGTAGCAAGAAGGCCCAATTGAAGCTCTGGCTCACCCAAAAGAAATCCACAGACGCCACCTTCAAGCTCTTGAATCTTGAGCGCAGGAGGAATTTTATATTCGGAAGCAAGGAGTTCCTAACGTGGGCCAACTACGTGACCAAGCTCAAGAAGGAGGATGCGAGTGCC	123	TKVAAATEAPRTSTLVSPAVVPSKNAAQGGLIARKRRLRSNKAASEDAISTEERGITVTGIENLVKSSSKKAQLKLWLTQKKSTDATFKLLNLERRRNFIFGSKEFLTWANYVTKLKKEDASA	—	without both ends	RRLR	EER	1/1	66	114	8.3e-15	40.9
51	PcRXLR51	U8440	444	GCTGAGGTTGCCCCAGTTGATGCTCTATATTCGACTCGAGGCGTGCTCGACGATCACAAGAGATACCTGCGTAGTGATGCCACCACTGACGAAGCTGGCAAGAACTCGGCGAATGACGAAGAGAGGGAGATCATACCGGCCAGCTTGCGCATAGCGCTCAAAAGACTCGTGACAAAAGATGATACGATCTACACGCATGGAAGAGGTGATGGAGGCGAGAAAGAATGGTGGGTTACAGTTCTGAAGAAATACAGGAAAGTCAAGGACAAATTCGACGAGTATTTCCGGAAACCGTTCTGGTATTTCCGCTTCACGGTCTGGATGGCTAATAGGCGAACCCCAGCGATTATGTACGAAAGGCTGAACGTTATCTCGACAACAGGCATAGGCGACAAGAAC…	148	AEVAPVDALYSTRGVLDDHKRYLRSDATTDEAGKNSANDEEREIIPASLRIALKRLVTKDDTIYTHGRGDGGEKEWWVTVLKKYRKVKDKFDEYFRKPFWYFRFTVWMANRRTPAIMYERLNVISTTGIGDKNYRVYINYLRFYEHFK	—	without both ends	RYLR	DEER	1/1	101	142	1.2e-06	14.8
52	PcRXLR52	U11059	198	TTTGCTAGTGCCGAAAATGTCGTTCTCATCAACGACGCAGGCAACGAGGGTCGTCTTCTCCGCTCAGAGGCCGCCAACCCAGAGAACGCTGCTAAAATCGCTGGTGGATTCCTCACGAAAGTGAAGGAGAGTACCGCAATGACAAAGGCTGTTAACGCTCTCAAGGCTTCCGACGGAGGTGAGGCTGCTGTCAGAAAA	66	FASAENVVLINDAGNEGRLLRSEAANPENAAKIAGGFLTKVKESTAMTKAVNALKASDGGEAAVRK	—	without both ends	RLLR	EN	—	—	—	—	—
53	PcRXLR53	U11691	222	TTCGCCCTCCTCGTTAGTTGCACCACTTCGCTCGAAGCAGGACGGCGGACCCTCGCAAGCAAGCAACACGCCGTGGACAGTACGAGATCGCTGCGAGTTGCTCAGTCCACTTTCGATGAAGAGCGAATTATCCCAGAACTCACAAAGTGGTTTAGAACGACGTATTGGCTCAACTCTGGGAAGACTGACGAGTACGTCAAGAAAGCGTTGGGGCTGGACAAT	74	FALLVSCTTSLEAGRRTLASKQHAVDSTRSLRVAQSTFDEERIIPELTKWFRTTYWLNSGKTDEYVKKALGLDN	—	without both ends	RSLR	DEER	1/1	46	74	6e-08	19
54	PcRXLR54	U12599	222	GGATCTGCTCTGCCCACGGTAAAGGAGTGCCTGTCAGCAAGATTACTGCAGACGGTTGAGAAGGGCCGAGCTGATGCAACACGATATCTACGTGCCGAGACACCCCAACCGAACGAAAACGACACCACGGAAGAAAGAGGCAAAACCTGGGCACAACTGAAGAACTTATTTGCTGGAATGCGAGGTGATGAGGAGAAAAAGATACGAAAACTAGCCTCGACG	74	GSALPTVKECLSARLLQTVEKGRADATRYLRAETPQPNENDTTEERGKTWAQLKNLFAGMRGDEEKKIRKLAST	—	without both ends	RYLR	EER	—	—	—	—	—
55	PcRXLR55	U1675	357	AATGGCGAGGAAAGAGGGCTCATCGACGGCCTCAGGAGCGAGCTCTCGATCATGAAGTTGAACTGGGCAGCAAGGCAAAAGATGAGTCCAGAGGAAAAATTTATTGCGAAGAAAGCCAAAGAACTGTCTAAGCTGGAAAATAACTTAGCAAAGACCACTGGAAAACTGAATGCAAAGGCAGCCAAGGCCCAGCAGAAATTGGACGAACAAGCAATCAAAGCAGAGCAGAAACTGGCGGCAAAAAAAGCTAAAGCGCAGCAGCAACTGGAGGTACTGCAAGAAAAGGAAATCGCAAAGCTGGCTAAACAGGCTGCGAAGGAGGACAAGACATACAACCAGTGGCTGTTGGCAAATAAG	119	NGEERGLIDGLRSELSIMKLNWAARQKMSPEEKFIAKKAKELSKLENNLAKTTGKLNAKAAKAQQKLDEQAIKAEQKLAAKKAKAQQQLEVLQEKEIAKLAKQAAKEDKTYNQWLLANK	—	without both ends	—	EER	—	—	—	—	—
56	PcRXLR56	U6278	219	GGAACTGTCAGCACGGCGGATGGTGACTACGAAGAGCGAGAGATACTGGGACCGAAGACATTAATGAGTCTGAGCAAGTTGGCGGAGAAAGGGAACAAGCCTACGCTCTCCAAAAAACTGGAGCACAGATCCTGGCTGGCGGCAGGAGAATCTCCACAAACTTTGTTCAAGAAAAATGAATGGGCGGGGAAAACTTTCGCACAACTGAAGAAGGACCCA	73	GTVSTADGDYEEREILGPKTLMSLSKLAEKGNKPTLSKKLEHRSWLAAGESPQTLFKKNEWAGKTFAQLKKDP	—	without both ends	—	EER	1/1	35	66	9.5e-06	12
57	PcRXLR57	U10850	690	GACGACGAAACCTTCGGAGAGAGAACTATCGGCATTAAGCTTCCAAGTGCTGCGATTATTACAAACCTGATCAAGTCGGGGGAGCAGGCGCTTACGAAGCTCGCAGGAAGATCGACGTCCGAGAAACAGAAAACCACAGAAAGCCTTTTCCAGAATCTTAATGTTGGTGCGGCGGAGACGAAGCTTTTTGAGCGCGCACCGTATCAAAAATGGGTTGGCTCTGTGAGCAACATCTACAAGAAGAAACCTCAAGCGGGGGAAGCGGCCATATTTAGAACACTTGTAGCTCATTACGGTGATGAGACTCTAGCCAACCTTCTAGCTCAAGCACGTCAAGTTTCAACGACGGAGAGCATTGCGAAACAGTTTGAAACCATTCAGCTTGACAACTGGATCACT…	230	DDETFGERTIGIKLPSAAIITNLIKSGEQALTKLAGRSTSEKQKTTESLFQNLNVGAAETKLFERAPYQKWVGSVSNIYKKKPQAGEAAIFRTLVAHYGDETLANLLAQARQVSTTESIAKQFETIQLDNWITQRKTADEIYSLLKLDAVDNIFTRPSLETLISYVTGLQTADPYDWLAVKLTKRYGEDGLAHMVAAAKPIGSPGEISAMLVRYAQTKSWLKNGKTLDDV	—	without both ends	—	DDE	2/3	120	167	4.4e-16	44.9
58	PcRXLR58	U1999	795	CGCAACGACGAGGAGCGGATGGGAGTGAAGGAAGCGGTTCAGTGGCTTTGGAATGCTGTGAAGATCAGGGCCAAGATGAAGTTTTGGCTTTTCCGTGGGACAACACCGGAAGAGGTCCTCGAGAAACTGAAGGTGGCGAGCAACACCGACAAGAACTACAAATACTACTCCAAGTACTTCTTCAAATACTACGTCAAGTATCCTGGAAGGCAGCCACCGAATCTACCCACAAGGGTTGCTGATGGGATTATGCAGGCTCGGCTACTTAACTGGTTGGAGAAAAGGCTCACTCCACCGCAAGTTTTCAACGAAATGGGCTTTACTGGGACGTTTGCCTCGGCGCGTGGGGATCCCACGTACAAGTACTTTGTACAATATTCCAAGATGTGGAGTGATCTC…	264	RNDEERMGVKEAVQWLWNAVKIRAKMKFWLFRGTTPEEVLEKLKVASNTDKNYKYYSKYFFKYYVKYPGRQPPNLPTRVADGIMQARLLNWLEKRLTPPQVFNEMGFTGTFASARGDPTYKYFVQYSKMWSDLQVRLVKEADEVMKARLDTWLEKNLSPPQVFKKLGFTGTFDSARGDPNYKYFEQYSKMWSDLQVRLSQANIPAKSADEIMIEKLVYWLENNFSPPQVFKELGLTGTFASARGDPNYKYFEHYYKMWSRAQVR	—	3'	—	DEER	3/4	141	189	1.9e-13	36.5
59	PcRXLR59	U18301	1320	CTCGCCGACTACCAGAGCGGTGCCGCCCCTACGAGGCTATTGAGACGCTACGACGATGACGAAGAGAGAGCCATCGGGGGTGGCACAATCTCGGAGCTGGCAACCAAGTTCAAGGGCGGCGCGTCGAAGCTCGTCGATAAATTGGTCAACAAGAAGGCCCATGAGGTACAAGCGGCGAAAAAGTTGAAACTCTACCATATTGAAGACACCTTGACAAGCTCGAATATCAACAAGTTGGTCAATCAAGTAAAAGAATTCAACTCCAAGAATACCATAAAGGTCTCGCTGATTGGGACGCTCACCACCAAATACGGAGATCAAGCTGTGGCGACGGCGCTCGTGACTGCCGAAAGGAGTACGAAATCCTCGTCAATTGTAGAACAAATCCGAACATTGCGG…	439	LADYQSGAAPTRLLRRYDDDEERAIGGGTISELATKFKGGASKLVDKLVNKKAHEVQAAKKLKLYHIEDTLTSSNINKLVNQVKEFNSKNTIKVSLIGTLTTKYGDQAVATALVTAERSTKSSSIVEQIRTLRSEQLVRWKKDGKSVTGVSTLLNFGNNRDLGQKFQVLDDYVTLVKKSDETLLRALIKGVGGEEKLGSVLYAARTNSATMEKATKFENSLITKWEGEHQLPANVFQWLKLYENVDDAFSADNLNRFMKYVEKYNVNEPNNKKPVIELYTNAFGDAAVVNKLVSAMNDPATSTAVKKLQAQQVKGWIKNEKSVDDVLAMLKIDIKERSSIVNQKVDLLEQFVAVKGADQNVIKTLTDTVRGNRNLAKVLERTGATTLQKKQFAKWIDDK…	—	3'	—	DDDEER	4/5	305	353	2.5e-11	29.8
60	PcRXLR60	U20091	942	GAAGATGAAGAGAGAGGTATCCCTATTTCTGACAAGTTGGACGATGTGGTATCCAAGGTGGACGACGTGGTGGGGGTGGCAGGGAAGGAAGCGAAGGCGACGAGCAAATGGGAAGCTTTAATCAAGAAAAACGCTGACAAGATTACCGCGATTGCAGCGCGCGCGAAGAAACTATCCGTGAAGTCCACGCAAGTTGACGAGGTTGCCGAGATGGCAGCACGCTCGGCTCTAGTGACGAAACTATCCGAGAGGTACAATTATGCTGACAAGTTGAGCCTCTCGGCGCTCAAGCAGCTGGACGAGATCGAAAAAGTGAGGCTGGTGGATATCGAAAAGGGTATCAAGGGTACCAAGAAGACGGCTGACGGCATGCGTAGAAAAATCGAGCCCTTTGAAGGC…	313	EDEERGIPISDKLDDVVSKVDDVVGVAGKEAKATSKWEALIKKNADKITAIAARAKKLSVKSTQVDEVAEMAARSALVTKLSERYNYADKLSLSALKQLDEIEKVRLVDIEKGIKGTKKTADGMRRKIEPFEGMKTAPEQYLASHVGRDMQRFGKDGSRLLSANVVTRINEKGEKQILLISSSNPKKGDFLLPKGGWDKGENIKKAALREVIEEGGVGGQLAHGLGKVKFQEGADKYTYYAYLMKSSTVYDDWSESIRYRLWVSMDEAIEMLAGRPNMAEVVKRAQHVDNKIKAGILPEVNPGLAKVKLDGTT	—	3'	—	EDEER	—	—	—	—	—
61	PcRXLR61	U21078	921	CCCACGTCCAGCTCCAATCCGCGCGACAACGACCCCGTGATCCAAGAGATCCGGGGACTGCGGAATTCCGGCATGAAGCTCAACGACCTCAAAGACTTCAAGGGCGCCATCGCGAAGCTGCGCGGGGCCATCACACTGCTGCACGACCGTGTGTTCGGTGAAGGGCGTCATGCCATTACGGACCCTGGCGACATCTCGCAGGATGCGGCGCTCTACACCCAGATCCTCAACGACTACGGGACGGTACTCATCCGTGCCAAGCAGTACGATGAGGCCATCGAGGTGCTTGAGGACTCGGTGGCGATGGTGGAAAAGATTTACGGGGACAGCCACCCGTCGCTTGGTCTGTCACTACGCAGCTTGGCGGACGCGTACATGGCCAAGGAGGAGTACAAGATG…	306	PTSSSNPRDNDPVIQEIRGLRNSGMKLNDLKDFKGAIAKLRGAITLLHDRVFGEGRHAITDPGDISQDAALYTQILNDYGTVLIRAKQYDEAIEVLEDSVAMVEKIYGDSHPSLGLSLRSLADAYMAKEEYKMAIKKYKTLRKHVKKGLGATHEAYIEASLRIAEGYKKLGNKKKNLKVLKDAVKAQGGEINGLTTGIAELYMELSTAHVAMGEIDDALRAAETASAIFLQRDGEDTLSYAFSLNALAGVKMRQKKVGEAIKLLEHAHSIAVQIYGENDPITQASAKTLREVKEYKLDLQAEKDEL	—	3'	RGLR	ND	—	—	—	—	—
62	PcRXLR62	U17023	483	ATGCGCCCGAGCTACATTGTAGTGGCCGCTGCCTCGATCCTGTCTGCCCATCACGATACTCTCACTGCATCTGCCGCTAATGACGTTGCGCTAACTGGTGTAGTGTCGTTGGGCTTTTTGCAACTCGTTGGTGCTGACCAACGTATCAGCGACGAGCCCCGGTTCCTCAGAGGCAACAAGATCGCCGAAGGTGACAACGAAGAGAGAAGGTTTGCGGAGAATTCTAAAGACCTTGTCAACAAGTTATTGAAGACGAACTCTTTTTCGGCTCTCAAGAACACGGACAGTCTGGTGGTACTCAAGAAGGCTGAGGCTTTATCAGACGACCACATGAAGGGGGTGTTCAAGTTCGCTAGCAACGCAGGTATGCGTCCTGCAGATCTGAACAAAATACTGAAA…	160	MRPSYIVVAAASILSAHHDTLTASAANDVALTGVVSLGFLQLVGADQRISDEPRFLRGNKIAEGDNEERRFAENSKDLVNKLLKTNSFSALKNTDSLVVLKKAEALSDDHMKGVFKFASNAGMRPADLNKILKELPEADDAIRAVAVKEYTSYLKKIERL	25	Intact	RFLR	DNEER	—	—	—	—	—
63	PcRXLR63	U17457	405	ATGAAGCTCTACATTTTCGTGGTGCTCACGGCAGCCTTGCTGGTAATCGGGGAGGCAATTGGAACCGCAGGACACAAAAACCACAAGCTCACCGACAACTCAAGCCAGGGGATTTTGAGGTCCACGGGGCCGATGGATGACGACGCTACCGAAGAAGAGAGAGGGATCCAGACAAGTTTGTTCAACAAATTGGGTAAGGCTGCGACAAATTTGCCTTTGCCCGAAAAGCTGCAGTTTTTGATCTGGAAGAAGGCAAAATGGGACTACAAACGTCTCTCCGAGCATTTCGGGTTTAAGGGAATACCGAAGGAAGTGTACGAGAAGGACCCCAAGTTCAAAGTCTTGCTCAAGTACGGCGAGTACTGGCGACGAAACGGTATTAACGGTTACCAGATTCGA…	134	MKLYIFVVLTAALLVIGEAIGTAGHKNHKLTDNSSQGILRSTGPMDDDATEEERGIQTSLFNKLGKAATNLPLPEKLQFLIWKKAKWDYKRLSEHFGFKGIPKEVYEKDPKFKVLLKYGEYWRRNGINGYQIRS	19	Intact	GILR	EEER	—	—	—	—	—
64	PcRXLR64	U13871	354	ATGCGTCTCAGCTACATCCTCCCCGTGGTGATTGCGGCTATTCTACACGCCAGCGGCTCCGCACTCCCCACGGCCAAGGAGTCCAACCAGGCCACGCTTGCGTCACCTGACATCGACGATGCGGATGGCGGAAAGTTGCTGCGTGGTATCAACAAGGGCGCCGCAGAGGAAGACGAACTCGAGCAAGAGGAGAGAACTGTTTCCAAGAAAGTCGGGCATTACGGGAAGAAATTCTGGAATTGGTTTGTGTGGGGCAAGTCTAGAGAGCCGACGAATAAGATCAAGAGAGACGCACAGCGGTGGAATGATCAGCAAGTTAGAATTAATGGCGCGATACGCAAATCAGAGGTGTAG	117	MRLSYILPVVIAAILHASGSALPTAKESNQATLASPDIDDADGGKLLRGINKGAAEEDELEQEERTVSKKVGHYGKKFWNWFVWGKSREPTNKIKRDAQRWNDQQVRINGAIRKSEV	21	Intact	KLLR	EQEER	—	—	—	—	—
65	PcRXLR65	U614	270	AACAAGGAATCCGAATCCAAGGGAGATACCAAGGAGTCTGAATCGACCGGCGATAACAATCAGTCTGAATCGAATGGAGATAACAAGGAATCCAACGGTGAGAACAAAGAGTCCGGAGGTGAGAACAAGGAAAGCACCGAAAACACCGAGAGCACAGGAGACAGCGTGCAGCAAGGTGAAATTGGCGGCGAGTCCACCCCTTCTGAAGTTGCTGGCGAGGCCGACTCGGAGTGTGGCTCGTTGGAGATGGCCGAGGACGACTCGGAGTGC	90	NKESESKGDTKESESTGDNNQSESNGDNKESNGENKESGGENKESTENTESTGDSVQQGEIGGESTPSEVAGEADSECGSLEMAEDDSEC	—	without both ends	—	—	—	—	—	—	—
66	PcRXLR66	U1633	267	CTCGGAAAGATGGGGTCCGTTGTCGAAACCGGTGGAGCCAAGGTTGTTAAGGAGGTTCCAAAGCTGGAGAAGTACCAGAAGTGGTTGAGGGCTGGATTGAACCCATCCCAGGTTCAAAGTCGAGTGAACGTCCTGAGTGTGAAGAAAACGCCGTTGCGGGCACTTAGCTTTATTCTGAGAGGCGATGACTCCTACCAGTATCTCAAGTTCATTGTCGATTACAATAGACGCCAACCAGGGAGTAAGATTCCAAAGCCAGCGTCAAAG	89	LGKMGSVVETGGAKVVKEVPKLEKYQKWLRAGLNPSQVQSRVNVLSVKKTPLRALSFILRGDDSYQYLKFIVDYNRRQPGSKIPKPASK	—	without both ends	—	—	—	—	—	—	—
67	PcRXLR67	U3914	225	TTCTTTTTTAACAAGATGCCGGAACAATTCCAGAGAATGAGGACTGAGCCTGAATACCTTCGATACATTCTTGCGTCGTGGTACACGGGCCTCCAGGACATGGACCAGGTCGTCGCCTTCATGACGAAAACAAATCTGAGTAAGAAAGCCATTGAAGAGTTCAAGAACGCATATCTGGCATACATTGCCCATGTCAAGGCTGCTGGGACTGCTATAATACGTTAA	74	FFFNKMPEQFQRMRTEPEYLRYILASWYTGLQDMDQVVAFMTKTNLSKKAIEEFKNAYLAYIAHVKAAGTAIIR	—	3'	—	—	—	—	—	—	—
68	PcRXLR68	U4853	462	GTTTCTGAAAAGTCCTGTCTTGAGCGCTTGGATGTCTTACGCGGAGAAGTTGAACGAGGATCCGTACCAGCTAATATTTTTGAAGCTGATGACGCTGTGGACTTGGCAATGATGCTGCGTCACAGGAAGACAACCGACGTAACGAGCGCTAAATTGGAGGAATTTCAAGTCAAGACATGGATAGATTGTGGCAAAAGCACTGATGACATTTTCAAGCTGCGGGTTGATCAGAAAGGCGATGCCCTTTTGAAGAGCCCAGTGTTGAATATTTGGCAATCCTACGTGAGACAATTAAACAAGAACCCGGATAAAGTATTGTTCTCGGAAGCTCCAACGACGAAGAACTGGCGAAGGTTCTTGCAGCTGCTAAAAATAATCGCAATACGGTGTTCATTGCTG…	154	VSEKSCLERLDVLRGEVERGSVPANIFEADDAVDLAMMLRHRKTTDVTSAKLEEFQVKTWIDCGKSTDDIFKLRVDQKGDALLKSPVLNIWQSYVRQLNKNPDKVLFSEAPTTKNWRRFLQLLKIIAIRCSLLSDWRTYTSSISKRMVAQQKMF	—	without both ends	—	—	1/1	49	96	2.3e-15	42.7
69	PcRXLR69	U5246	231	GATCTCGTAGCTTCTCTGAGAAGCTCGCAGCTGGAGAAACTGAACAAGTTTGTCACGAAGTTCAATCATAACAAGAACCTCGAGAACCAAGTCTCGCTGATTGCACCACTTTCAGCAAAGTACGGAGACGACGCAGTCGCAAGGACACTCGTGGAATTGGAGAGAAACGCGGAATATTTGACCCCAACGATGACGAATCTGGTGAAGAAGCTGAGAAGCGAACAGCTGACA	77	DLVASLRSSQLEKLNKFVTKFNHNKNLENQVSLIAPLSAKYGDDAVARTLVELERNAEYLTPTMTNLVKKLRSEQLT	—	without both ends	—	—	—	—	—	—	—
70	PcRXLR70	U5261	204	GCGCCATCCTCTTCGTCGATCCAGCATGCGAGTGCTACAGTTGATCGCTTTGATTGCGCTTGCCTCAAGCTGCGCTGCTGCTTCGGCAGCCACCGACTCCGACACGACTGGTGTTGCGAAGATCAAGACTGGTGTGGATGTTCCGTCTCGCGTGCTAGCCGCCAACCACAAACAAACCAAGCGCTCTCTTCGTCGATACGAAGA	68	APSSSSIQHASATVDRFDCACLKLRCCFGSHRLRHDWCCEDQDWCGCSVSRASRQPQTNQALSSSIRR	—	without both ends	—	—	—	—	—	—	—
71	PcRXLR71	U6837	237	TACCTGGATAAATTCAACAGGCAATACCCCACGAAGAGAATTTCAATGTTTGACATGCTCAGCAAGGCGTACGGGGAAAACGGTGTGGCCAAGATGGTCGAATTGGGGATGAAAAACCCAACTATGGAGAAAGTCTCGTCAAGACTGCGGGGAGATCTTTTGAGTAAGTGGTATAACAGCGAAGAATCTGCAGAGGTAGTGTTCAAGGTTTTAAAGCTGGACCATGCGGGATATGAC	79	YLDKFNRQYPTKRISMFDMLSKAYGENGVAKMVELGMKNPTMEKVSSRLRGDLLSKWYNSEESAEVVFKVLKLDHAGYD	—	without both ends	—	—	1/1	46	79	4.1e-11	29.1
72	PcRXLR72	U6995	129	AAAGCCCTGGAAAAACTACGAAACTCTGGAGTCTCTGAAGATAAGCTTAAGGGGCTCGATGATGCTGCAGAGAATTATTCGAAGGAATGGTACCGCGCGCTCGTCAATCTCGATCCTCGCAGAGTTTGA	42	KALEKLRNSGVSEDKLKGLDDAAENYSKEWYRALVNLDPRRV	—	3'	—	—	—	—	—	—	—
73	PcRXLR73	U7198	297	AGGTTATTGAACGGCAACAAGCACGAGAAGTCACAAGCCAAGCTGCGCGCCCTATTATTGAGAAGTTTGCCACTGGAGCAAGCGTCCAATCTCATATTTTTGAAGATGCCAAAGAATGTTCCGAAGCCACTGCCGTCAACGCTACCAAAGGGTATTAAAGGCTACCATTTCAAGATTCCAGGGATATCGAACGCAATTATTCGGTTGAAGATGGAGATCTGGTTTTATTACAGACTTCCTCCGACTTATGCCTTCAAGCAGCTAGGGCTCGCTGGAAAAGGCTCCGGGGTAAAACTC	99	RLLNGNKHEKSQAKLRALLLRSLPLEQASNLIFLKMPKNVPKPLPSTLPKGIKGYHFKIPGISNAIIRLKMEIWFYYRLPPTYAFKQLGLAGKGSGVKL	—	without both ends	—	—	1/1	63	97	1.7e-05	11.2
74	PcRXLR74	U7677	219	CCGAGCGTGTGTAAACTTGCTTGTTTACTCCGTCTTCCAGAAATTAGCATCACCAGTAGCAACGATCGCTGTAATCAGTTAGAGGCGACGGCTATCCTGCTACACCGGCTGTCGTATCCACGTCGACATTATGACATGTCCAAAATGTTTGGGCGATCCACGAGCAGTTTGTGCCGCATCTTCCTATGCATGGTTGACTACGTGGACGAGATATATAAA	73	PSVCKLACLLRLPEISITSSNDRCNQLEATAILLHRLSYPRRHYDMSKMFGRSTSSLCRIFLCMVDYVDEIYK	—	without both ends	—	—	—	—	—	—	—
75	PcRXLR75	U8404	405	CTCAAGGCCGACGACGATCTTGGTAATGCATTCAAGGCGCTAGATCTCAGCATAATGTCGATTGGCAAGAATAGCTTTATAGAGACGAAAATGGTGGTTAAGTTTTTATCAAGCAGCAACTTCAAGGTTTGGTCTGAGCACGCCGCCAAGTTGAACAAGCAGGACCCAGAGGGCGCGATGCTGACAGCACTCACGAATGTCTTCGGCGAGAAAGAGGTGGTGGTAATGATCCTACTGGGGAAACACTCATGGAGCTCAAGCGGTGCTGCCAAGAAGTTAGAAACAGCACTGTTCAACAAGTGGTATACCATCGACAAGTACAGAACAGCAGATAATGCTTTTACGAATGTGTTGAAAGCGGATCGGAACACAATTCATAAGAATGCTCGGGAGAAGGCC…	135	LKADDDLGNAFKALDLSIMSIGKNSFIETKMVVKFLSSSNFKVWSEHAAKLNKQDPEGAMLTALTNVFGEKEVVVMILLGKHSWSSSGAAKKLETALFNKWYTIDKYRTADNAFTNVLKADRNTIHKNAREKAIW	—	without both ends	—	—	2/2	90	118	6e-05	9.4
76	PcRXLR76	U8852	207	TTCAAACTCCTTCACAGCCGAAAGTTCCAAGTGTTGGAAGACTATATTACGATGTTTAATCGCGAGAAATCTGCAGATGAAACGTTGGTAAAGGTCTTGGCGACAGGTTTTGATGGTGACGGCAACCTAGTGGCGCTTTTGGAGCGAGCAAAGACAATTGTGCGTTCGTTTAACAAGGCCAACGAGTTGGAGACTGCTCTACTGACC	69	FKLLHSRKFQVLEDYITMFNREKSADETLVKVLATGFDGDGNLVALLERAKTIVRSFNKANELETALLT	—	without both ends	—	—	—	—	—	—	—
77	PcRXLR77	U9190	204	ATCACCAGCTTCGCTACTGCCAAGGAAGCTGCCAAGAAGAGCGATGCAGAGCTTGCCAAGCTGTCGGCAATGATTGCTGAGTCGGTGAAGAAGGACCCCACGTCGTGGCTTCGCCTCAACAAGTTCACCAAAATCATGCTTGGTATTAACGTCGGTGGATTGGCCCTCTACGGTGCGTACAGGATTTTGACCGATAACAACTAA	67	ITSFATAKEAAKKSDAELAKLSAMIAESVKKDPTSWLRLNKFTKIMLGINVGGLALYGAYRILTDNN	—	3'	—	—	—	—	—	—	—
78	PcRXLR78	U9455	513	AAGCTGAACCAAGGCGCGTATAATGCTCTTGAGAGTCCAAATTTGAAGACTATGAGCAACTACGTGGACATGGTCAACAAGAAGTACCCAGACAGACAAGTGTCATTGCTAGAGTTGCTCACGAAAAAGTATGGAGAGGTTCTTGTAGCCAAAGTGCTCGTGAGTGTGAAGAAGACGGGAAGGTGGAAGGAAATTCCCACCAAGTTGCAGACCCAGCAGTTGGAGGGTTGGATGAACAACCAGAAGTCTGTCAACGATGTCTTCAGTATACTGAGGATCACCGACGAACGTACTTTCTTTCCGATAAGCCGACAAGTAGACACGCTGGACGAATACATCAAGTTTTTCAACGCAAAGAATCCCCAACAGAAAACGGATTTGTCCAGGGCGTTACGAGAC…	171	KLNQGAYNALESPNLKTMSNYVDMVNKKYPDRQVSLLELLTKKYGEVLVAKVLVSVKKTGRWKEIPTKLQTQQLEGWMNNQKSVNDVFSILRITDERTFFPISRQVDTLDEYIKFFNAKNPQQKTDLSRALRDGFGGEEKFAILVSTAKDQPDTAMLAQNYQTTLSSDGLR	—	without both ends	—	—	2/2	66	114	3.9e-12	32.3
79	PcRXLR79	U9966	201	GCAAAGTTCAAGACCCGCCGGATTTTGATGCGATTCAGCTGCCTGTTGCTCCTCGCGTCCCTCTCGATTGCCTTCCTAGCATGTGACTGCGCTACTGGGACAACTCGAGAGGTCAAACCGGGAGCCCTCTCCAATACTAATAAGCTACTGCGGGAGGAAAGCAATTCCGCTGGACGAATGGTTGCATCTTCACGCAACGAC	67	AKFKTRRILMRFSCLLLLASLSIAFLACDCATGTTREVKPGALSNTNKLLREESNSAGRMVASSRND	—	without both ends	—	—	—	—	—	—	—
80	PcRXLR80	U10118	219	GCGAGTACAGCTAAGAAACTGCAGAGCGAGCTATTCCAACGCTGGGTGCAGAAAGGTTGGGCCCCCAACTACATCTTTCAATCGGTGCTCCATCTTGATGAAGCAGGAGATAAGATATTTACGAATCCGCTGGTGGTCACGTGGGGGAAATATTTAAGTGCGTTCAACCGGGACAATCTTGGCAAGGAAACGACAGTATGGACGAAGCTGGCGGCTACG	73	ASTAKKLQSELFQRWVQKGWAPNYIFQSVLHLDEAGDKIFTNPLVVTWGKYLSAFNRDNLGKETTVWTKLAAT	—	without both ends	—	—	1/1	4	53	5.8e-16	44.6
81	PcRXLR81	U10191	210	CCTGAAGATGTTATGCTGGAAGAATTGGTGGGAAAGTATGGTTACGACGGTCTATCAAAGATTTTCATACTTGGAGAGCGAAGGACGGATCTTTTTGGGAAATTACCCATGAATTTGGAGAATAAAATGGTGAATCAGTGGTTGAATGGGAACAAATCACCCAATGAAGTTTTCGAGATGTTACAACTGAATAAAGGACTGGATAGCCTT	70	PEDVMLEELVGKYGYDGLSKIFILGERRTDLFGKLPMNLENKMVNQWLNGNKSPNEVFEMLQLNKGLDSL	—	without both ends	—	—	1/1	36	70	5.5e-13	35.1
82	PcRXLR82	U10342	231	GGGGGGGGGACTTCAAGTCAGCCCTTTAGGTTTTTGCATCTTAACAAAGCAGGGGAAAAGACTCTCGCCAGTCCAAAATTCAAAACTTGGGCTAAGTATCTAAATGACTTCAACCACCGATATCCGGACCAGAAAACGACTATGATCGATGGCATTCGGGCTAACTACTACGACCGCCGCCTACTGCCGATACTCAATGCGGCGAAGAAAGATCCCAGGACGGAGAAGCTG	77	GGGTSSQPFRFLHLNKAGEKTLASPKFKTWAKYLNDFNHRYPDQKTTMIDGIRANYYDRRLLPILNAAKKDPRTEKL	—	without both ends	—	—	1/1	9	35	6.4e-12	31.7
83	PcRXLR83	U10507	225	CGAACACATCATTACCATGTTTGGCTGTGCTTATACTTGGCCCACTTAGTTTATCGACCGCGAAGCTACAGCAGCGGAAAGTACGCGAGAGCAGAGATTTGGGCGGAAAAAGGGAGGGATGACACGTATGTGATGGAGTTTTTGGGGTTGAAGTGGGCAAAACCAGAAAATCTTGCTAAGGACCCGTTCTACCAGCACTATTTGCAATCTTTGAGAAAGGCATGA	74	RTHHYHVWLCLYLAHLVYRPRSYSSGKYARAEIWAEKGRDDTYVMEFLGLKWAKPENLAKDPFYQHYLQSLRKA	—	3'	—	—	—	—	—	—	—
84	PcRXLR84	U10518	198	AGAAACGAAGGCGCTGCAATTACACGCCGGAAGTTGGCCGCGTTAGAAAAGTTCATTGTTAACAAGGGGGGGGATGGAAAACAAAATTTGATCAAGACGTTGTCGCATACGTTTGGTGGTAGACGATACCTTGCGTTGGTTTTGGAACAAGCAAGTGAGACCGCGGAGTCCACATTGTTGCAGAAGAAGCAGTTTGCC	66	RNEGAAITRRKLAALEKFIVNKGGDGKQNLIKTLSHTFGGRRYLALVLEQASETAESTLLQKKQFA	—	without both ends	—	—	—	—	—	—	—
85	PcRXLR85	U10736	204	TTTGAGGCAGCAACACAAGTGAAGACGACGGAATTCATGGGGAAAAAGTTACAGCAGGCACAATTTAAGAAGTGGCTTGCGGACGGGGTTGAACCGTCAACTATCTTCAAAAGCCTGAATCTGGACAACGTGAAGTGGACAGCTGACCCAAACGCAGGTGTATATCGCGAATACAAGATATTCTACCACTTGAACACGAAGTAG	67	FEAATQVKTTEFMGKKLQQAQFKKWLADGVEPSTIFKSLNLDNVKWTADPNAGVYREYKIFYHLNTK	—	3'	—	—	1/1	14	59	6.9e-15	41.1
86	PcRXLR86	U11259	162	CTTACACCGCAGGATGAGAAGTATTTGACAATCGCATTTCTGTATAGCCAATTTCATAAAGGTGAACAGCTGCCGGCTATTTACAAACAAAACCCACTTCGTGACTTCGGTGAAAGTTATCCGACTTGGCGGGCGTGGGTGATGAGTTTGCTCAAGGAGTAA	53	LTPQDEKYLTIAFLYSQFHKGEQLPAIYKQNPLRDFGESYPTWRAWVMSLLKE	—	3'	—	—	—	—	—	—	—
87	PcRXLR87	U11867	213	GGAGCTACGCTCAAGTCCGCCCCAAACTACGTGTACTACGAGCATTTCTTGGATGCTCTTGAAGGGCGCGTACTGAAGTCCTGGCTGGCCGAAGGAAAATCCACGAAAAGCGTATGGGCAGACTACAAACTGGAAGATATCCCTACAGCCCAACTCAAAGACAACGAAGGCTTCAAGACGTACCTGCGTTACGCAATAATGGAGGATAACTAC	71	GATLKSAPNYVYYEHFLDALEGRVLKSWLAEGKSTKSVWADYKLEDIPTAQLKDNEGFKTYLRYAIMEDNY	—	without both ends	—	—	1/1	17	65	7.6e-07	15.5
88	PcRXLR88	U11879	210	TTCGCTACGAAGTTACAGGCGTGGCAGCTAGAGGGTTGGTTGGCGGGTCAAATGTCTGCTGATGATGTTTTCAACTTGTTAAAGATCAAAGAGGATGGGATCAAGTTCATGAAAAGCCGAAACTTGGACATTCTGGGCGAGTACATTACGCTATTCAACTCCAACAAGAGCCCTACAGAGAAAACAAACATGTTCAGGGTGGTGAGAAAC	70	FATKLQAWQLEGWLAGQMSADDVFNLLKIKEDGIKFMKSRNLDILGEYITLFNSNKSPTEKTNMFRVVRN	—	without both ends	—	—	1/1	2	50	2.9e-16	45.5
89	PcRXLR89	U11908	216	GACTCCACGTTCCTGTTTTGGCTTAAGTACGTCGACGATTTGAATCAGAAGAACCCACGCGAAGCAAAATCCGCGGTTTCGGTGCTAGCCTCTCGCTACGGTGACAATCAGCTTTCGACAATGCTTAATGCCGCCATGAAGGAGCAACACACGAAGGCGCTTGCGATTGGGTTACAGACTCAACGATTGGAGGACTGGAAGCTTCGGAACATTCCA	72	DSTFLFWLKYVDDLNQKNPREAKSAVSVLASRYGDNQLSTMLNAAMKEQHTKALAIGLQTQRLEDWKLRNIP	—	without both ends	—	—	—	—	—	—	—
90	PcRXLR90	U12209	237	AGCGATAAATTGCCACTGATGAGTGTCTGGTCGCGACTGAAGTTCAGTGATGACGTGGACGAGGCTCTGAGCAGCGGGAAACTAAGCATGTTCTCAAAGTACGTTTCCTCGAATTATCCCAACAGTGAGAAATCAGTTCTTGAACAATTCACTACTAAATATGGAGAAGTCGCAGTGGCAAAGGCCCTCGTGAAAGCCAAGAAAAATGAAGCCATGAAGGATTTCGCTACGAAGTTA	79	SDKLPLMSVWSRLKFSDDVDEALSSGKLSMFSKYVSSNYPNSEKSVLEQFTTKYGEVAVAKALVKAKKNEAMKDFATKL	—	without both ends	—	—	1/1	1	36	1.3e-07	17.9
91	PcRXLR91	U12373	354	TTCAATCTTCTCAACATAAAATATGAAATGGATGTGTTTGCCTCTCCAGCGTTTAGCACCTGGAGCTCGTACGTGACAAAACTGAACAATCTGAAGGAGGAACCAGATAAACGATCCATTATCGTCCACTTGGAGAAGAACGGTGGCGTCTTTGATCTGGCACGGATGCTTGATATATCGAAACAGACCGCTACAAGAGAAGTACACGATATTGTGGATAGTTTGCAGAAGATGCAGTTCAAGAAATGGGTGAAAGAGAATAAGCACCTCTCGGACGTGGGTTTGATGCTATGGTTACGTAGCAATCCGGATCCAACGGGCATGAAGATCTCCCGCGCTTATAAAAACTTTTTT	118	FNLLNIKYEMDVFASPAFSTWSSYVTKLNNLKEEPDKRSIIVHLEKNGGVFDLARMLDISKQTATREVHDIVDSLQKMQFKKWVKENKHLSDVGLMLWLRSNPDPTGMKISRAYKNFF	—	without both ends	—	—	1/2	1	26	7.3e-07	15.5
92	PcRXLR92	U12627	180	AAGCCCGGCAATTTCGTCTTCAAGGCGCTGAAACTTGACAAAACGACGTCAAAAGTGTTTGAACGACCCCTTTTCGCTCTTTGGAAGGAGTACATGGAGTTTGTGAGTTTGAAGGACCCGAGGATTAAGGTTAATATGCTCACACCGCTCATAAAGGTGTATGGTGAGAGGAACTGGTAA	59	KPGNFVFKALKLDKTTSKVFERPLFALWKEYMEFVSLKDPRIKVNMLTPLIKVYGERNW	—	3'	—	—	1/1	1	33	1.9e-12	33.4
93	PcRXLR93	U12869	237	TCTGCTGGTGCGGTGTTCACGTGCACTAAGCTTACGAAAGCCGGGGGCTGGCCGTTTCTCAAACCTCAGTTCAGTACCTGGGCCCAATACGTCGACGAATTGAGTGCCAAGACCTCTCAGAAAGGGTCATCTGCGATCTCGACACTGACGAGGCAATACGGCGACGATAAGCTGTATGAGATGATTGAAAGAGCCAAGTTCCTTCCAGAGACGAAGAACCTCGCCACGAGACTCCAA	79	SAGAVFTCTKLTKAGGWPFLKPQFSTWAQYVDELSAKTSQKGSSAISTLTRQYGDDKLYEMIERAKFLPETKNLATRLQ	—	without both ends	—	—	1/1	1	32	2.9e-06	13.6
94	PcRXLR94	U21484	447	CGCCTCATACAAGCTTCGTGTGCAAGATCCATACCTTCCATCAGTGACGAAGAAATATTTGACTTGCTGACGAAAACGAAACCCGAAGCAGAACTGGTGGTATTGTTCCAATCGCTTCGACAAGTCCCTGGCATGAAGACCCTCGCTGAAAATATGCAGGCGTACATGGTTTTGAGTTCAGCATCCAGCCATAGATTGGTGAATGAGGCGTGGCTAAAGTCTCGAGAAACTCCCCAGCAAGTTTTCAAGATTTTGCGTCTTCAACATAAAGCCCTCGACAGCAATCCCCTGTTTATTCAGTGGCTCAGATACATCAAGTTGTACCGGTCTCTGGCGGGAAGTGAATCATTTTCAGACGCGCAAACACTCAACTTCTTGTTGAATGAAAAGTGGTTCCTA…	149	RLIQASCARSIPSISDEEIFDLLTKTKPEAELVVLFQSLRQVPGMKTLAENMQAYMVLSSASSHRLVNEAWLKSRETPQQVFKILRLQHKALDSNPLFIQWLRYIKLYRSLAGSESFSDAQTLNFLLNEKWFLFESTLGTLFQSLKAIP	—	without both ends	—	—	1/1	65	106	1.5e-12	33.7
