# Supplementary material for: Transcriptomic analysis of the phytopathogenic oomycete Phytophthora cactorum provides insights into infection-related effectors
Source: BMC Genomics. 2014 Nov 18;15(1):980. doi: 10.1186/1471-2164-15-980 (PMC4289400; doi:10.1186/1471-2164-15-980)
Supplement: Supplementary file 10 — Additional file 10: BLASTx searches of P. cactorum RXLR effector candidates against P. infestans and P. parasitica genome databases. (XLS 36 KB) [file 12864_2014_6857_MOESM10_ESM.xls]

## Sheet: Sheet1
Additional file 10. BLASTx searches of P. cactorum RXLR effector candidates against P. infestans and P. parasitica genome databases
Index	Effector name	Transcriptome Unigene ID	Best hit in P. infestans	Putative function	E value	Best hit in P. parasitica	Putative function	E value
1	PcRXLR1	U467	PITG_22978	secreted RxLR effector peptide	3.38707e-35	PPTG_05602	secreted RxLR effector peptide	3.15518e-08
2	PcRXLR2	U3444	PITG_23154	secreted RxLR effector peptide	3.44934e-07	PPTG_00444	hypothetical protein	0
3	PcRXLR3	U4585	PITG_06094	secreted RxLR effector peptide	8e-29	PPTG_20405	secreted RxLR effector peptide	0
4	PcRXLR4	U4911	PITG_04099	secreted RxLR effector peptide	5.7867e-34	PPTG_01851	secreted RxLR effector peptide	1.4e-44
5	PcRXLR5	U7413	PITG_07387	avr4 secreted RxLR effector peptide	0	PPTG_02415	secreted RxLR effector peptide	6.44099e-11
6	PcRXLR6	U12534	PITG_07550	secreted RxLR effector peptide	6.353e-32	PPTG_15189	hypothetical protein	0
7	PcRXLR7	U14177	PITG_03155	secreted RxLR effector peptide	0	PPTG_14465	secreted RxLR effector peptide	0
8	PcRXLR8	U14674	PITG_21107	secreted RxLR effector peptide	0	PPTG_15280	secreted RxLR effector peptide	0
9	PcRXLR9	U14719	PITG_06087	secreted RxLR effector peptide	2.61962e-34	PPTG_17017	secreted RxLR effector peptide	1.77425e-34
10	PcRXLR10	U15159	PITG_19528	secreted RxLR effector peptide	7.07289e-30	PPTG_15926	secreted RxLR effector peptide	1e-43
11	PcRXLR11	U15234	PITG_18510	secreted RxLR effector peptide	1.4e-45	PPTG_05890	secreted RxLR effector peptide	9.5e-44
12	PcRXLR12	U15411	PITG_19151	conserved hypothetical protein	1.1833e-07	PPTG_17987	hypothetical protein	1.92821e-09
13	PcRXLR13	U15681	PITG_15152	secreted RxLR effector peptide	2.67854e-36	PPTG_15580	hypothetical protein	0
14	PcRXLR14	U16067	PITG_06478	secreted RxLR effector peptide	0	PPTG_03307	secreted RxLR effector peptide	0
15	PcRXLR15	U17198	PITG_15032	secreted RxLR effector peptide	0	PPTG_15426	secreted RxLR effector peptide	0
16	PcRXLR16	U17759	PITG_09216	secreted RxLR effector peptide	0	PPTG_06920	secreted RxLR effector peptide	0
17	PcRXLR17	U17849	PITG_19992	secreted RxLR effector peptide	0	PPTG_15317	secreted RxLR effector peptide	2.49942e-31
18	PcRXLR18	U17862	PITG_02918	secreted RxLR effector peptide	0	PPTG_15973	secreted RxLR effector peptide	0
19	PcRXLR19	U17955	PITG_05146	secreted RxLR effector peptide	9.50439e-24	PPTG_03821	hypothetical protein	0
20	PcRXLR20	U18066	PITG_22676	secreted RxLR effector peptide	1.30496e-25	PPTG_01613	secreted RxLR effector peptide	8.3116e-40
21	PcRXLR21	U18476		no significant hits		PPTG_11561	hypothetical protein	4.79167e-07
22	PcRXLR22	U18992	PITG_07569	secreted RxLR effector peptide	0	PPTG_08943	secreted RxLR effector peptide	0
23	PcRXLR23	U19550	PITG_18986	secreted RxLR effector peptide	2.14587e-14	PPTG_19177	avr2 secreted RxLR effector peptide	3.10794e-09
24	PcRXLR24	U19979	PITG_12761	secreted RxLR effector peptide	0	PPTG_07098	secreted RxLR effector peptide	0
25	PcRXLR25	U20127	PITG_11839	secreted RxLR effector peptide	0.000768843	PPTG_12829	hypothetical protein	2.2682e-07
26	PcRXLR26	U20211	PITG_04339	secreted RxLR effector peptide	0	PPTG_15317	secreted RxLR effector peptide	8.86469e-10
27	PcRXLR27	U20751	PITG_15303	secreted RxLR effector peptide	7.31638e-16	PPTG_00121	secreted RxLR effector peptide	2.1504e-19
28	PcRXLR28	U3199	PITG_22884	secreted RxLR effector peptide	2.47462e-09	PPTG_03540	secreted RxLR effector peptide	6.93513e-11
29	PcRXLR29	U13894	PITG_15191	conserved hypothetical protein	0	PPTG_06764	hypothetical protein	0
30	PcRXLR30	U18832	PITG_13018	secreted RxLR effector peptide	7.24e-37	PPTG_13212	secreted RxLR effector peptide	4.34745e-09
31	PcRXLR31	U20872	PITG_09724	conserved hypothetical protein	0	PPTG_01833	hypothetical protein	0
32	PcRXLR32	U1468	PITG_13535	secreted RxLR effector peptide	1.11139e-32	PPTG_09380	hypothetical protein	3.05053e-18
33	PcRXLR33	U1929	PITG_12458	secreted RxLR effector peptide	3.084e-42	PPTG_15426	secreted RxLR effector peptide	1.7272e-20
34	PcRXLR34	U2443	PITG_15235	secreted RxLR effector peptide	0	PPTG_06733	secreted RxLR effector peptide	0
35	PcRXLR35	U4402	PITG_13093	secreted RxLR effector peptide	4.97848e-10	PPTG_08451	secreted RxLR effector peptide	1.02236e-06
36	PcRXLR36	U7520	PITG_04074	secreted RxLR effector peptide	3.3861e-19	PPTG_15295	secreted RxLR effector peptide	8.55451e-14
37	PcRXLR37	U14168	PITG_09224	secreted RxLR effector peptide	0	PPTG_03526	secreted RxLR effector peptide	0
38	PcRXLR38	U17882	PITG_00707	secreted RxLR effector peptide	1.04258e-39	PPTG_08057	secreted RxLR effector peptide	1.29856e-22
39	PcRXLR39	U19735	PITG_10835	secreted RxLR effector peptide	0	PPTG_19337	secreted RxLR effector peptide	0
40	PcRXLR40	U20420	PITG_04280	secreted RxLR effector peptide	0	PPTG_19515	secreted RxLR effector peptide	2.29965e-36
41	PcRXLR41	U1130	PITG_10116	secreted RxLR effector peptide	0	PPTG_11841	secreted RxLR effector peptide	0
42	PcRXLR42	U6874		no significant hits		PPTG_15988	secreted RxLR effector peptide	0.000284474
43	PcRXLR43	U11787	PITG_22675	secreted RxLR effector peptide	2.35305e-15	PPTG_01492	secreted RxLR effector peptide	2.05548e-15
44	PcRXLR44	U13785	PITG_05750	secreted RxLR effector peptide	4.07968e-24	PPTG_19243	secreted RxLR effector peptide	9.26828e-36
45	PcRXLR45	U16936	PITG_11947	secreted RxLR effector peptide	1.33192e-31	PPTG_03150	secreted RxLR effector peptide	3.03e-43
46	PcRXLR46	U3185	PITG_15287	PexRD1 secreted RxLR effector peptide	0	PPTG_06669	PexRD1 secreted RxLR effector peptide	0
47	PcRXLR47	U3331	PITG_15728	secreted RxLR effector peptide	6.59348e-10	PPTG_15522	secreted RxLR effector peptide	3.48757e-10
48	PcRXLR48	U6076	PITG_07555	secreted RxLR effector peptide	1.8893e-09	PPTG_05636	hypothetical protein	7.18248e-08
49	PcRXLR49	U8191	PITG_23092	secreted RxLR effector peptide	3.41288e-19	PPTG_06622	secreted RxLR effector peptide	2.89087e-09
50	PcRXLR50	U8328	PITG_16845	secreted RxLR effector peptide	3.43223e-08	PPTG_15317	secreted RxLR effector peptide	2.55728e-07
51	PcRXLR51	U8440	PITG_18156	secreted RxLR effector peptide	0	PPTG_19096	secreted RxLR effector peptide	0
52	PcRXLR52	U11059	PITG_22884	secreted RxLR effector peptide	8.09194e-21	PPTG_03540	secreted RxLR effector peptide	5.78278e-18
53	PcRXLR53	U11691	PITG_21190	secreted RxLR effector peptide	6.52503e-18	PPTG_00388	secreted RxLR effector peptide	1.45044e-16
54	PcRXLR54	U12599	PITG_04373	secreted RxLR effector peptide	3.03803e-07	PPTG_17787	secreted RxLR effector peptide	3.02436e-14
55	PcRXLR55	U1675	PITG_00582	secreted RxLR effector peptide	2.1956e-17	PPTG_08202	secreted RxLR effector peptide	8.38244e-13
56	PcRXLR56	U6278	PITG_00579	secreted RxLR effector peptide	6.75501e-23		no significant hits
57	PcRXLR57	U10850	PITG_06080	RXLR effector family protein	0	PPTG_04554	secreted RxLR effector peptide	6.56301e-26
58	PcRXLR58	U1999	PITG_10818	secreted RxLR effector peptide	0	PPTG_12399	secreted RxLR effector peptide	0
59	PcRXLR59	U18301	PITG_09732	secreted RxLR effector peptide	0	PPTG_08782	secreted RxLR effector peptide	0
60	PcRXLR60	U20091	PITG_15679	secreted RxLR effector peptide	0	PPTG_15549	secreted RxLR effector peptide	0
61	PcRXLR61	U21078	PITG_09585	secreted RxLR effector peptide	0	PPTG_01714	secreted RxLR effector peptide	0
62	PcRXLR62	U17023	PITG_06076	secreted RxLR effector peptide	3.12069e-39	PPTG_03209	secreted RxLR effector peptide	2.35465e-38
63	PcRXLR63	U17457	PITG_00619	secreted RxLR effector peptide	2.75256e-39	PPTG_08171	secreted RxLR effector peptide	1.25e-43
64	PcRXLR64	U13871	PITG_00821	secreted RxLR effector peptide	2.28594e-11	PPTG_10692	secreted RxLR effector peptide	1.48399e-14
65	PcRXLR65	U614	PITG_11947	secreted RxLR effector peptide	4.49985e-11	PPTG_03150	secreted RxLR effector peptide	0.000368679
66	PcRXLR66	U1633	PITG_20616	secreted RxLR effector peptide	1.30689e-26	PPTG_02959	secreted RxLR effector peptide	3.54764e-31
67	PcRXLR67	U3914	PITG_10396	secreted RxLR effector peptide	1.07261e-20	PPTG_18519	secreted RxLR effector peptide	6.93787e-19
68	PcRXLR68	U4853	PITG_05014	secreted RxLR effector peptide	2.69251e-19	PPTG_04554	secreted RxLR effector peptide	1.44134e-19
69	PcRXLR69	U5246	PITG_22824	RXLR effector family	2.4593e-17	PPTG_18382	RXLR effector family protein	7.39057e-13
70	PcRXLR70	U5261	PITG_15679	secreted RxLR effector peptide	2.78664e-05	PPTG_15549	secreted RxLR effector peptide	1.92456e-05
71	PcRXLR71	U6837	PITG_06375	secreted RxLR effector peptide	6.20532e-29	PPTG_13212	secreted RxLR effector peptide	7.31743e-29
72	PcRXLR72	U6995	PITG_18880	secreted RxLR effector peptide	1.04595e-07	PPTG_09765	hypothetical protein	1.1511e-05
73	PcRXLR73	U7198	PITG_09861	secreted RxLR effector peptide	3.95798e-31	PPTG_18819	secreted RxLR effector peptide	1.0416e-30
74	PcRXLR74	U7677	PITG_04269	RXLR effector family protein	9.46966e-09	PPTG_09097	hypothetical protein	8.52563e-17
75	PcRXLR75	U8404	PITG_16738	secreted RxLR effector peptide	0	PPTG_12967	secreted RxLR effector peptide	0
76	PcRXLR76	U8852	PITG_15128	RXLR effector family	4.28684e-17	PPTG_18382	secreted RxLR effector peptide	4.89186e-12
77	PcRXLR77	U9190	PITG_22884	secreted RxLR effector peptide	1.52524e-22	PPTG_03540	secreted RxLR effector peptide	2.04141e-23
78	PcRXLR78	U9455	PITG_14062	RXLR effector family	4.42079e-34	PPTG_09781	RXLR effector family protein	1.44924e-36
79	PcRXLR79	U9966	PITG_10818	secreted RxLR effector peptide	1.25087e-05	PPTG_12399	secreted RxLR effector peptide	7.81361e-07
80	PcRXLR80	U10118	PITG_12057	RXLR effector family protein	1.40524e-28	PPTG_15317	secreted RxLR effector peptide	8.25774e-12
81	PcRXLR81	U10191	PITG_06375	secreted RxLR effector peptide	1.62087e-24	PPTG_13212	secreted RxLR effector peptide	4.25459e-24
82	PcRXLR82	U10342	PITG_16701	RXLR effector family protein	2.53909e-22	PPTG_15317	secreted RxLR effector peptide	9.65238e-13
83	PcRXLR83	U10507	PITG_09660	RXLR effector family protein	2.69132e-09	PPTG_01733	secreted RxLR effector peptide	4.09796e-09
84	PcRXLR84	U10518	PITG_14685	secreted RxLR effector peptide	8.11073e-13	PPTG_08789	secreted RxLR effector peptide	2.51421e-13
85	PcRXLR85	U10736	PITG_10116	secreted RxLR effector peptide	4.74135e-24	PPTG_11841	secreted RxLR effector peptide	5.73964e-26
86	PcRXLR86	U11259	PITG_23092	secreted RxLR effector peptide	1.74529e-10	PPTG_06622	secreted RxLR effector peptide	3.38526e-13
87	PcRXLR87	U11867	PITG_21190	secreted RxLR effector peptide	2.17972e-29	PPTG_00388	secreted RxLR effector peptide	1.0428e-30
88	PcRXLR88	U11879	PITG_22824	RXLR effector family	7.79153e-19	PPTG_09781	RXLR effector family protein	1.79167e-14
89	PcRXLR89	U11908	PITG_19808	RXLR effector family protein	1.01214e-18	PPTG_03385	secreted RxLR effector peptide	6.56014e-09
90	PcRXLR90	U12209	PITG_15128	RXLR effector family	4.92819e-18	PPTG_15339	RXLR effector family protein	1.05909e-19
91	PcRXLR91	U12373	PITG_13847	secreted RxLR effector peptide	2.28594e-11	PPTG_09353	secreted RxLR effector peptide	2.6195e-11
92	PcRXLR92	U12627	PITG_23036	secreted RxLR effector peptide	5.32893e-20	PPTG_15427	secreted RxLR effector peptide	1.95032e-21
93	PcRXLR93	U12869	PITG_11984	RXLR effector family protein	6.43641e-18	PPTG_03385	secreted RxLR effector peptide	4.93108e-09
94	PcRXLR94	U21484	PITG_04055	secreted RxLR effector peptide	6.54831e-38	PPTG_03086	secreted RxLR effector peptide	4.6e-43
