# Supplementary material for: Transcriptomic analysis of the phytopathogenic oomycete Phytophthora cactorum provides insights into infection-related effectors
Source: BMC Genomics. 2014 Nov 18;15(1):980. doi: 10.1186/1471-2164-15-980 (PMC4289400; doi:10.1186/1471-2164-15-980)
Supplement: Supplementary file 11 — Additional file 11: The summary of 64 P. cactorum CRN effector candidates. (XLS 80 KB) [file 12864_2014_6857_MOESM11_ESM.xls]

## Sheet: Sheet1
Additional file 11. The summary of 64 P. cactorum CRN effector candidates
Index	Effector name	Transcriptome Unigene ID	Gene length (bp)	Nucleotide sequence	Protein length (aa)	Amino acid sequence	Signal peptide length (aa)	ORF	LFLAK motif	HVLVVVP motif
1	PcCRN1	U3677	363	ATGATTCTCTATTTTGAGGACAACGAGACTACAACTATCCGTGACTTGATAAAGAAAATGCGGGACACACGCGAGCCCTACGAGTATGGTGTGGATGAGGTAACGCTTTATCTGGCGAAGCGAGATGGCGAATGGTTGCAAAGAGACGCTTATGACGTCGATCTGCTGGTGCGTGGCGAATTTCCAGACTCCATGAAGGCACTATTAAACGAGAACCTACGATGGATTTCGGAAGCCTCGCGTGCGACTTTGACTTTCGTCGCATGGTTGGATTCCCATCTAACGAAATCCACGTTATCCTGGATCCTCCAGAGCGGAACAAGCGCCTGTATCGCCAGCATCGACAGGAAAAAGAACATTTAA	120	MILYFEDNETTTIRDLIKKMRDTREPYEYGVDEVTLYLAKRDGEWLQRDAYDVDLLVRGEFPDSMKALLNENLRWISEASRATLTFVAWLDSHLTKSTLSWILQSGTSACIASIDRKKNI	no	Intact	LYLAK	—
2	PcCRN2	U5439	1242	ATGGTGAAGCTCTTCTGTGCGATCGTTGGGGTGGCGGGGAGCGCGTTCGAGGTGGACATCGACAAAGGTCAGAAGGTGGGAGACTTGAAGAAGGCGATCAAGGATCAGAGCGATGGGTTAATCACGGACCCTTGGCCGAAGCTGCAGCTCTTCCTGGCGAAGATGGCGAACGGCGCGTGGCTGCCAGACAACGATGCCTTGGACACGTTGCTTCAAAGCAAAATCGATACTTCGTCGTATTTGCACATGCGTGGGTCGTGGCAGCTAAGCAAGCCAGAACTTTTTGGGCCTGGCGTATCGCTCGGAAAGGAGGTGGTTCACGTGCTGGTGGTGGCTCCGGAGCAAGCACAACCACAAGAGCGGTTGTCGCTCGTCAGTGGATCGATTGAAAACGCGTTG…	413	MVKLFCAIVGVAGSAFEVDIDKGQKVGDLKKAIKDQSDGLITDPWPKLQLFLAKMANGAWLPDNDALDTLLQSKIDTSSYLHMRGSWQLSKPELFGPGVSLGKEVVHVLVVAPEQAQPQERLSLVSGSIENALNTKGIRCRVYRLAASYLGYYDPDLRAGESDKALWYDGATLRIHVLFKEERDALVFENELQNEGITQASSLDGHTVLTNVAPISRELSELRRILTWHYVPEDTDSPQVTMSSLSTNTSIVDVVTDEFKYQRIESEEWFGTVGKAQSCHLMSREHCRRYASYHKYDNDQSNRLALTSDMHDWYDGRSFAVPVMNISVESVSEGPVVGSRYKVNLIVRALNAGYARLISLHLKEGFVASEDGLEMRTSVYVLNAKVFCECMEWKRKEID…	15	Intact	LFLAK	HVLVVAP
3	PcCRN3	U19943	951	ATGGTGCTGTTGAACTGTGTCGTCGTTGAAGAAGGGAGCGTGATCCCCATCATCATTGAGGGGTGGGAGACGGTTGGTGTTGTGAAGGAAGCGATCGCAAATAAGCTCAAGTACACTGGGCGAGCCGACCAGTTGCGGCTCTTTCTGGCGAAGACGGCGAACAAGGGCGGAGCAAAGGAGGGCGACGCGAAGCAGGGCTACGTGTGGCTACCGAGCAGCACTGACGATGTGAAGAGGCTGAAGAAAGGCGAGAAGACTGCTCTCATCGAAGCGCTAACGAGGGAAGACCAAGAGCTACAGGCGGAGGATCCGCTGCTGGAGGACATGCTGAACAGTATGGATCCTCCATCATCTCGCCAGATCCACGTGCTGGTGTTGGTTCCCGGTGAGCCAAATCAA…	316	MVLLNCVVVEEGSVIPIIIEGWETVGVVKEAIANKLKYTGRADQLRLFLAKTANKGGAKEGDAKQGYVWLPSSTDDVKRLKKGEKTALIEALTREDQELQAEDPLLEDMLNSMDPPSSRQIHVLVLVPGEPNQVTKDTRSGRPHSENRRKRWRELNKILDKNKKAKTNGDDGSSTGYSYVRWSEVKSVLDYERYKQERKPIPDHTCDFLVKYLKYASDAMNGYTDASREAKRYHFIAPVLIMLCNLFDDVNLEVEESVDGNNVHANGFLSSCSPAVRRRSVLCKPKGTTSIKEKHRRSSDAKRLLTAKVCMSFTAL	no	Intact	LFLAK	HVLVLVP
4	PcCRN4	U472	1920	CGCGTCTGGGAGTTGCAGAAGACGATTAAAAACGAAGCAGTAGAAATCTACGGAGACTTTAACGCCGCCCAGCTGAGGGTGTATCTAGCCAAGAAAGACAATGGCGACTGGCTCACAGCAACTGAAGTGAAGAGCATAGAGAACGGAGACACTGAATCGGCTAAGGGTTTGCTGGACAGAGGCCACCTGGCGTCCATGAGCCAATTGGCAGCGATCTTCACGGGCCGTGACGCCAACGTCGTTCATATTCTTGTTGAAGCACCTCCTAAGGTCCCAGAGATAGATGTGCAAACTGACATTGCAGGCAAGAGAAAGCGATCGAATCAGTCGATTGGAGACGCAGAGACGATTAACGTTTCGGCGGACGAATTGAATCTCCTCTTTGACGTGTTGGGCCAG…	639	RVWELQKTIKNEAVEIYGDFNAAQLRVYLAKKDNGDWLTATEVKSIENGDTESAKGLLDRGHLASMSQLAAIFTGRDANVVHILVEAPPKVPEIDVQTDIAGKRKRSNQSIGDAETINVSADELNLLFDVLGQNKQTEQNLIATSGLSKFWKGYGGFPSSYFVRKEELMLWKLVMRIMSKRDKRVTIVGSGGVGKSCFLVLVAFYLAFAEKRKVLVVRRLSDFCEANGVIYLDVENNTCIRKTNLTGAKISALPDRKEFQGALILVDGYSRMEVEHQFGLFPYQLIASSMEDEYSSNESTDEVVLPAWRFNDLLRYSELTLDDWKQSTGLGQEQQKATLELAQEQYFYSGGSLRDFCRNHNDVKNGIDGVCAIVSNAQTVDLELQQGPRGYNLWDRIRR…	—	3'	VYLAK	HILVEAP
5	PcCRN5	U1398	222	CAGCTCTTCCTGGCGAAGAAAGATGACGGCGCCTGGCTGACGGATGACGAGGCTCTGGATGCGATGCTACAGACTGGAGTTGACACTTCGCTGTATGAGAAAATGCGCGGGTCATGGAGACTGAACAAACCGAAACTCTTTGGGCCAGGGGTTTCGCTCGGAGAGGACGTGATTCACGTGTTGGTGGTAGTGCCGGAGGGGGCTGGTGGTTCAGCGAGCGAG	74	QLFLAKKDDGAWLTDDEALDAMLQTGVDTSLYEKMRGSWRLNKPKLFGPGVSLGEDVIHVLVVVPEGAGGSASE	—	without both ends	LFLAK	HVLVVVP
6	PcCRN6	U1815	888	AAGATGAAGGCTACGTGGACAATTGAAAACGTGTTGACAGCTAACAACATGACCAAACGGAAAGGGCGCGCTCCAAAGTCGAGGCAAATCCACGTGCTGGTGGTTGTTCCCCCGCGCGAAGAGAAGACATCATCTCCACTTGCAGACGTTGCGGTCACGTTGTTTCAACACACTTTCTTGAATGTTCCCAGTACAACGGCTTCGAGAACTCAAAAGCTGAAGAAGCAACTGGTGGAGAAATACAATTGTGATTGCGGGACAAACCAGGACGGCGACCCCATGTTGCTGTGCATGGTGATGAATATTGGTCTACCGAGCACTGTTGTGATTGCATCACACATTTTCCGACGAGAACACGATCGTCTTAAAAGTCGCTTCGTGCAAATCGCAGATATTGAC…	295	KMKATWTIENVLTANNMTKRKGRAPKSRQIHVLVVVPPREEKTSSPLADVAVTLFQHTFLNVPSTTASRTQKLKKQLVEKYNCDCGTNQDGDPMLLCMVMNIGLPSTVVIASHIFRREHDRLKSRFVQIADIDDVRNGLLLFKPIESAFDDLDISFLVDKRDQFTLKMFNSDIKAHLLVDRLTQQQWDELGCGSLPTHWRTSTSPIYAPNAPQFNVLTTFGELDGKTLRFPSGSTLRPFRRCLYHQAQFARTRAITQGWVPDEYNFDDFSSEGFALEEKMKLLFSSNLSTSGSPS	—	3'	—	HVLVVVP
7	PcCRN7	U2078	189	ATGGTTGAAATCTCACTGGAGTGTGCGATCGTAGGTCAGGCAGGCACGTTTGACGTGACGACTGACGATGGCAAGAAGGTTTCTGTGTTGAAGGATGCGATCAAGGGGAAGAAGCCTGACACGATCAGGGGCGAAGCCGACAAGCTGCAGCTCTTCCTAGCGCAGAAGCACGGCGTGTGGTTGGCTGGG	63	MVEISLECAIVGQAGTFDVTTDDGKKVSVLKDAIKGKKPDTIRGEADKLQLFLAQKHGVWLAG	no	5'	LFLAQ	—
8	PcCRN8	U2407	291	GACTTGAAGAAGGCGATCAAGGTGGAGAAGATGTACCAGTTTCCTGCAGACAAGCTGCAGCTCTTCCTAGCGAAGAAGCACGGCGCGTGGCTGGATGGGGCTGGCGCGGCAGCGGTGACACTCGATGAAGATGGACCACTGCGAGGCTTCGGGGATCAGATGGATCCCACGCTGTGGGTCAAGAACGCCAAGTACTTCGGAGAGAATTTTCAACCGGGTGAGGGCCAAATTCACGTGCTGGTGGTGGTTCCGCAGCAATGGACCTCGGCTCCAATTGTCTCCCAAGACGGT	97	GACTTGAAGAAGGCGATCAAGGTGGAGAAGATGTACCAGTTTCCTGCAGACAAGCTGCAGCTCTTCCTAGCGAAGAAGCACGGCGCGTGGCTGGATGGGGCTGGCGCGGCAGCGGTGACACTCGATGAAGATGGACCACTGCGAGGCTTCGGGGATCAGATGGATCCCACGCTGTGGGTCAAGAACGCCAAGTACTTCGGAGAGAATTTTCAACCGGGTGAGGGCCAAATTCACGTGCTGGTGGTGGTTCCGCAGCAATGGACCTCGGCTCCAATTGTCTCCCAAGACGGT	—	without both ends	LFLAK	HVLVVVP
9	PcCRN9	U3580	378	TCGGATAGCCCTGACGTGATTAGTATGCGAAGTGGAACTATTCCTGAGCAAGTGGATGAACTGCTGCACGAACAAATCGACCCAGCAGAAGAAGTTGGCGAATTATTTGGAGGTGCTCCCACGAAGAAGGTGATTCACGTGCTGGTGGTAGTTCCAAAGCAGTGGACCTCGGTTCCAATTGCCTCCCAAGACGGTGTTTTCGCTCACTGCAGTGACCCGTTCTTCTCCCAACTCCCCACGGCTGATGAACGTGGTGGTTGGCTCGAGTTTCCGGCGTTGCTACCGTTGACTGAATGTCAACAACTCTATATTCGTTCTTCGTACAAATCGATCGCTGCGCAGGCGCTGTCCAAGATGGATCCAAATCGCAGGAAATAT	126	SDSPDVISMRSGTIPEQVDELLHEQIDPAEEVGELFGGAPTKKVIHVLVVVPKQWTSVPIASQDGVFAHCSDPFFSQLPTADERGGWLEFPALLPLTECQQLYIRSSYKSIAAQALSKMDPNRRKY	—	without both ends	—	HVLVVVP
10	PcCRN10	U3799	489	GTTCACGTGCTGGTGGTGGTTCCACGTTCTACGGGAGAGGATGTCGCGTGGAGCGCGAAAGACTTATGCACTGTGGATCCTGATGTTCAATTGAATTTGTGGAAGTCAGTTGTGAGAGTTTCCTCGGAAGATGTGTGCTCAGGAACGGCGCTGGTTGTAGACCAAACGCCGACGCACTTGTATCTTATGACGAACTTGCACCTGTGGATCGACGCCACATTCACTGATCACTTGAGCGCTGACTTCAAGCTTGAAATCAAACGGTATTTGAGACTTCACCCCTCAAGGAAAACAAATGGAAGGAAAAGAAAAGATGCTGATGTGAAGGACGCCAATGTTGCAATGCAACCACGTCGTAAATCTCAACGGACGGCAGCGATGAAAAAAAAAACCACCAGC…	162	GTTCACGTGCTGGTGGTGGTTCCACGTTCTACGGGAGAGGATGTCGCGTGGAGCGCGAAAGACTTATGCACTGTGGATCCTGATGTTCAATTGAATTTGTGGAAGTCAGTTGTGAGAGTTTCCTCGGAAGATGTGTGCTCAGGAACGGCGCTGGTTGTAGACCAAACGCCGACGCACTTGTATCTTATGACGAACTTGCACCTGTGGATCGACGCCACATTCACTGATCACTTGAGCGCTGACTTCAAGCTTGAAATCAAACGGTATTTGAGACTTCACCCCTCAAGGAAAACAAATGGAAGGAAAAGAAAAGATGCTGATGTGAAGGACGCCAATGTTGCAATGCAACCACGTCGTAAATCTCAACGGACGGCAGCGATGAAAAAAAAAACCACCAGC…	—	3'	—	HVLVVVP
11	PcCRN11	U4350	429	GGGAGCGTATTCTCTGTGGTTATTGATACGAGCATGTCGGTGGGCCACCTGAAAGACGCGATCAAGGCCAAAAACACGGCGACGATCACATGTGACGCCAGGAACTTGCAGCTTTTTCTAGCGAATAAAAATGGCACGTGGCTGCAAGATAACGCACCGCTACGAAGCGAACTTGACGCTTCATATGTGGAGATTAGTGACACGTGGAAGCTGGAGAATCCCGTCCTCTTTGGGCCAAACGTTTCGCTCGGAGAGAACGTGGTTCACGTTCTGGTTGTGACTCCTCGACAACCCCATCCTGCTCGCCTGAAGAGATGGGAGAAACTTAACGAATTGCTGGATGGCAAGAAGAAAGCGAGGCTCAACTATGCTGATGAGTTATCCACTGTGGGGCCCACA…	143	GSVFSVVIDTSMSVGHLKDAIKAKNTATITCDARNLQLFLANKNGTWLQDNAPLRSELDASYVEISDTWKLENPVLFGPNVSLGENVVHVLVVTPRQPHPARLKRWEKLNELLDGKKKARLNYADELSTVGPTGDARRSRQMT	—	without both ends	LFLANK	HVLVVTP
12	PcCRN12	U5501	441	GGTAATGGGGTCGCTGTCTCACTTACCATTGACAACGGTCAATCGGTGGCCCACTTGATGGACGACATGAGGGTGAAGAGGGTAAACTTCTCGAAGGACGTAGACGGGAGCAAGCTGCAGCTCTTCCTGGCTAAGAAGGAAGGCGCATGGCTAACTCGGGCTGGTGCGGAAGCTGTGACGGTCGATGAGCTTGGGCACCCGCGAGGTTTTGAGAAGATGGTACCCTCGCTGTTGCTCCAGGGCGACAAATATTTTGGGGAGAAATTTCAACTGAGTGGGGGCCAGGTTCACGTGCTGGCAGTGGTTCCTGAAGTGCCAGCATCAAAAAGACGGAGATTCGATGCTATTACCAGTCCTCGGTCGGAAGAGTTGGTCGCACTTGCCGCATTTGGACAGCAA…	147	GNGVAVSLTIDNGQSVAHLMDDMRVKRVNFSKDVDGSKLQLFLAKKEGAWLTRAGAEAVTVDELGHPRGFEKMVPSLLLQGDKYFGEKFQLSGGQVHVLAVVPEVPASKRRRFDAITSPRSEELVALAAFGQQLNRETALPVGELLV	—	without both ends	LFLAK	HVLAVVP
13	PcCRN13	U6187	243	CTGCCATTTTCCGAAAAGTACATTCCAAGATTTTCTCCATCCCAGAATCTGCGAAAGACTCTGTTCTGTGCGATCGTTGGTATGGGGGAAGCGTTCCCTGTGGATATCGACACGAGTCTGTCGGTGGGCCACCTGAAGGACTCGATCAAGGCGAAGAAGCCGAATGACTTGAAGGATGTGGATGCTAACAGGCTGCAGCTTTATCTGGCAAAGGCGAACGACGGCGCGTGGCTGCCCTCAGAC	81	LPFSEKYIPRFSPSQNLRKTLFCAIVGMGEAFPVDIDTSLSVGHLKDSIKAKKPNDLKDVDANRLQLYLAKANDGAWLPSD	—	without both ends	LYLAK	—
14	PcCRN14	U6746	252	TTCCTGGCGAAGAAGGGCGACGCATGGCTGAACGGCGATGATCTGAACACGATGGTACAGAGCGGATTTGACCCTTCGTTATATAAGATGAACCCGTTGTGGAAGCTGAACAAGCCGGAACTCTTTGGTCCAGGCGTTTTGCTTGGAGAGGAGGTGATCCACGTGCTTGTGATGGTTCCGGAACAATGGACCTCTGCTCCAACTGTCTCCCAAGACGGTGTTTTCGACCACTGCAGTGATCCGTTCTTCTCA	84	FLAKKGDAWLNGDDLNTMVQSGFDPSLYKMNPLWKLNKPELFGPGVLLGEEVIHVLVMVPEQWTSAPTVSQDGVFDHCSDPFFS	—	without both ends	LFLAK	HVLVMVP
15	PcCRN15	U9294	555	ATGGTGGAGCTCGCGCTAGTCTGTGCGGATGTTGGTGAGTCGGGAAACGTGTTCGGTGTCGAGATCGACGATGCCCTGGCGGTGTGGCAGTTGAAGGAAGCGATCGCAGAAAAGCTGAAGTACAGTGGGCGAGCTGACAAGGTGCAGCTGTTCCTGGCGAAGAAGGACGGTGTATGGCTGACGGAGAACGAGGTGATGACCGGCGTGAGTGACACCAGTGGCATGACGGAGCTGCGTGTGGCGGGAGCAGAACTCGCCTTTGTTGGCTTATCAGAGGAAGAAGTGCAAGTCCCAGTTGACAAGAGGGAAGTTGCAGCCGGGAACGGTCCTGTGCATGTGCTGGTGAAGCTGCCAGAACAGGTTGCAGATGCTGCTTCGATTAGACCAGAAGTGCCACTT…	185	MVELALVCADVGESGNVFGVEIDDALAVWQLKEAIAEKLKYSGRADKVQLFLAKKDGVWLTENEVMTGVSDTSGMTELRVAGAELAFVGLSEEEVQVPVDKREVAAGNGPVHVLVKLPEQVADAASIRPEVPLPRTTALNEPERYAEECISMDDWGVDAVHEIPLIWRFMSSLGGCTNSGEIFWR	no	5'	LFLAK	HVLVKLP
16	PcCRN16	U9404	327	GCGATTAAAAATAAGAGGCCGGACTTTATCAAGTGCGAAGCGCACAAGCTGCAGCTCTTCCCGGCGAAGAAGAATGGCGAGTGGCTTGTGTCGGGCACTGAAGATGTCAAGATGCTGAAAAGGGGCGGCAAGTCGACTCTTATCGAAACACTAACGCACGAAGACAAGGAGCTAGAGCTGGAGTCTGGCCTGGAGAAATTGCTGACGCCACAGCCATTCACGGGTCAGATTCACGTGCTGGTGGTGATTCCGGAGCATTTGAGCGAGCCATCCGCACATAAGAAGCAGCGTTTGGAGTGGCGGTCGACTCGGTGGGGATCTCACCTA	109	AIKNKRPDFIKCEAHKLQLFPAKKNGEWLVSGTEDVKMLKRGGKSTLIETLTHEDKELELESGLEKLLTPQPFTGQIHVLVVIPEHLSEPSAHKKQRLEWRSTRWGSHL	—	without both ends	LFPAK	HVLVVIP
17	PcCRN17	U12419	936	CGGTTCCAAGTTACGAAGGAAGTTGTTAAGGCGGGAAAGGTCCCAGTGCACGTGCTGGTGGTGGTTCCGACGGGTATCGACATTACGATTGGTGGAGATGGAAACGCTGACAGTGTACTCGAGCTGAAGCATTACCAGAAACGAGGAGTGCAGATCCAGAGCAACTGTAAAGAATACTGCGAGAGGATCCTGGACAAAATCGACAGTTTATACCAACCTGACGGCGTACTTCCATTCATTTGCGTGGAAGGTTCGTTGGGCATGGGGAAGTCTCAGCTGGCGTTTGCTTTGGGGGGACGTCGACGTTGGTTCTACTGGCCTGCTACTTCCGTCGGAGTGGATTCCCAGCGCCTGTATAGTAACTTTACTTCGATTGCGGACAGGTTCGATGAAGTCACG…	311	RFQVTKEVVKAGKVPVHVLVVVPTGIDITIGGDGNADSVLELKHYQKRGVQIQSNCKEYCERILDKIDSLYQPDGVLPFICVEGSLGMGKSQLAFALGGRRRWFYWPATSVGVDSQRLYSNFTSIADRFDEVTKKDKVSEKYIVNILNCASTVYSHDKLWIYGFILALLKYYDKLEDDRDAGMIRFEKNVSLHVDMCDRDTVAAFKKKLKDEDKAVPFFMMDKLTANTHHDDQGKKIAAFQRNVFRACGLVLVVMGTDAKIGNLIHQSGGSSGDQHFWMTVISRFPPYQPISFVDEAKQAAWERIQNQYQS	—	3'	—	HVLVVVP
18	PcCRN18	U12612	1038	CAAGGCGTGAGTGACACGAGTGACTTTAAACATCTACAGTTCACGGACGCGGAGTTACGAGATGTTGGACTGGATAGTGGAGATCTGGGCGAAGTGAGTCGTGCAGATAGAGCTGATGGAAAGGGTCATGTCCACGTGCTGGTGGTGGCTCCGGAGGGTAATCGTGGTTCAGCGAACGAGACGGCTCAACTTCTCAAAGAGGTACACGAAATACACGAGCAGACTGTGCTGACCAAGCGCAAGCGATATGTCCATTCGAAGCTGAACTCAACCCAGGGCAGGGAGCTTCTGGAAGACTTGAATATTAAGGTGGACCTTGTGCGCACAGTTCCATATGCCGCTAGAGAGGAGACTCAGATTGACGCTTTCAAGTGGGAAAGCGTTAGTGATGAATGTGGT…	346	QGVSDTSDFKHLQFTDAELRDVGLDSGDLGEVSRADRADGKGHVHVLVVAPEGNRGSANETAQLLKEVHEIHEQTVLTKRKRYVHSKLNSTQGRELLEDLNIKVDLVRTVPYAAREETQIDAFKWESVSDECGQEIALTEEQQRERYRAYVEDNISDELIEKQLCVIGVEKGENILTVQVRGRDIELKGRTDLLILSDIVKDNPSDVRYLPEVKLLIEVKRAVIPSSDFQALSELIALDLLVDDPVMALLTDLNGVWLFFWVSEKENDSARIHKATIQKPGEAFQVIKTLLTQSPTADAEIRLPCFQESVKRQKLSKVLPPIGEGGESGGIRESIERYYDIASILG	—	without both ends	—	HVLVVAP
19	PcCRN19	U13205	1329	ATCCACGTGCTGGTGGTGGTTCCGAAAGATGCTGGAGTTGGCGTCGGACAAGACGTCGAGCGCGACAGCATGAGTGTTCCGGCTGCTGTACCGATGGGTCCTGATGTGGATTCCTCTTCGTGTGATGATCTCCTCGCATTCTTGGAAAGCGAAATGACCAACAAGGAGGCAACTGTTTCACGCCCTCACATTTTAGAAGCCGTCAGTTTACAGTTTCGATTGGTTGGAAGGGAAGAGGCGATTACGACCGCAGCGAAGTGCTTCTGCGATATCATCGCGCTTAGTGGCACTGCAGCCACAGATCGCACGAAGCAGGCTATGCCTGTTTGCTCGGGTATTTCTGGTTTGGGAAAAACGCGTATGCTGGAAGAAGGCGGCACGATTTTGCAAAAGATGAAG…	443	IHVLVVVPKDAGVGVGQDVERDSMSVPAAVPMGPDVDSSSCDDLLAFLESEMTNKEATVSRPHILEAVSLQFRLVGREEAITTAAKCFCDIIALSGTAATDRTKQAMPVCSGISGLGKTRMLEEGGTILQKMKLDPKHVVRVIVPYFNGFSSQPVEQSMPIEASFSWRLLHRFFLDNNCTFKFAEWFKLRLPRNGSKLTLSDAIKVIERKVRQRVQGREMLYLFLGIDEYQKIEKVNASRKDPNTSLLRELVETIGAFLCSKSSNLVVLPMFAGTDLGVIASGSIANSSYYVTERLPMTLLTLDQVFTFVESHADFAGFLRQVQICRNLFSLGGVPRWVVEYLLELRSCLQSGVDVVPLNSINKCFVNVWTKYVEAYLSSPLIETQTLVRLAAVAVSGL…	—	without both ends	—	HVLVVVP
20	PcCRN20	U13297	279	GACGCAGCCAACCTGCGAGTCTACCCCAACAGAACTGCTTATGACGAAGAGGATGCCCAGCCTTTGGATCCGAGGTCATCGTTGAGTAGTCTTGACGCGCAAGCCACGCTCATCGTGGTAGTGCCGACGCAGCATCTTGCTCCTCGCACTGTGGCATCAGTGGCTAAACTACCGAGCACAACTGTCCTAAACGAGCCGGACAAGTACGAGGAGGAATGTATCTCACTGACTGAATGGGGCGTTGACGCTGTGCACGAGATTCCTCTGATCTGGGAATTC	93	DAANLRVYPNRTAYDEEDAQPLDPRSSLSSLDAQATLIVVVPTQHLAPRTVASVAKLPSTTVLNEPDKYEEECISLTEWGVDAVHEIPLIWEF	—	without both ends	—	TLIVVVP
21	PcCRN21	U13541	1776	ACGCGTCAAGTGTGGTTCCAGCTGGTGGATGGAGAAGGCAACGCGGTGACGTCAGCCGACCGTGTGGAGGTGCTGTCTGATGAAGCAGATGTTGTTGATCTACGGAAGGAAGTGAAGAAGGAGTGGTCGAACACTCTCGCGGACGTTGATGCAGGCAACCTCACAGTCTTCGCGAATCGGGCGGCATACGACGCGAAGCAGGCGTTGGAAGAGGATTCGCCGATTGGGCCGCTTGGTGGCTCAAAGCAAGATGCGCTCATCGTGCAAGTGCCGACGCAGCGTCGAGTGGAGACGGATGAGGAACCTGCACTCAAGAAGCCCAAGACATCGACTGTCATCAAGGACGAGCATATGAAGTCGATTGGGCACAGCTTGGATATCGATACGTGGCAGGTTGGT…	591	TRQVWFQLVDGEGNAVTSADRVEVLSDEADVVDLRKEVKKEWSNTLADVDAGNLTVFANRAAYDAKQALEEDSPIGPLGGSKQDALIVQVPTQRRVETDEEPALKKPKTSTVIKDEHMKSIGHSLDIDTWQVGGIALDICRIESDFPEWFYVRKETIDIIKVFEAQMKANLNTVLIGTPGVGKSMLVVLFAFYIALLQKKRVVLFRKQKGKGFSMLYLDAEKKNCWRMDDALIEDLYLHRQYFMGAELCLDGLRYNDVESHFGMMGKFRLLATSAQYPLKDDDLVVIRECLVPFWSLSDLNAIGTHREWPEHENKDRYFYSGGNLRAFLSGEGHAGTSIDKAIRRVVPNDAELLNTQYGGASVSQVDRLRMTGIQANDHRDLNKYLSDRHWICVITSEY…	—	3'	—	ALIVQVP
22	PcCRN22	U13757	195	ATGGTCAAGCTCTTCTGTGCGTTCGTAGGCAAGGAGGGAAGCGCGTTCGAGGTGGATATCGACGAGCGTGCATCGGTGTCAGCGTTGAAGAAGATGATCAAGGCGGAGAAGCCAAACGACCTGAAGGATGTTGATGCGGACAAGCTGCAACTCTTCCTGGCGAAGAAAGGCGACGCGTGGCTGACGCAACTTGAC	65	MVKLFCAFVGKEGSAFEVDIDERASVSALKKMIKAEKPNDLKDVDADKLQLFLAKKGDAWLTQLD	no	5'	LFLAK	—
23	PcCRN23	U13762	1638	TCGGAGGAAGACGTGCGGTTCCGAGTCACGAAGGAAGACGTGAAGGCGAAAACGACCCCTGTTCACGTGCTGGTGGTGGTTTCGGTGGGAGGGAAACGCCATCCGTCGAATGGGTGGTTTGCCGAATCCTTCCACCCGCTGAAGAAGCGCAGAGTGGGCGAGGACGTGAACAAGGAGAAGAGATTCTTCGATATGAGAGACTTCCCTTCGCTGCTGGAGCATCCAAAGGTGGAATTCAAAACGATCGTGGAGAGGGAGGCGTATGTTGTGATATTTGCCCAGTTGGTACAGTACACGAAAGCTTGCTTCGAGTTCGTTCCCACTAGTGCGAGCGAGCCAGACGTGAAAAGTAAACCAGGCAAGGATTCCAACGTGGTTGTCACGGGGAATCCTGGGATT…	545	SEEDVRFRVTKEDVKAKTTPVHVLVVVSVGGKRHPSNGWFAESFHPLKKRRVGEDVNKEKRFFDMRDFPSLLEHPKVEFKTIVEREAYVVIFAQLVQYTKACFEFVPTSASEPDVKSKPGKDSNVVVTGNPGIGKSRFFLYCIFQLILHEREDVKRLPPYELVVNHKKNYVKYDAASKEFIELNETDVRALKGKPYVIRLVEATSSELTGWRGVSVLFASPGVDGIDNFSKVDGLTFIMPTWTLEELEDYNSLPPVELKLAEDELLSRYDAFGGIPRFVFSQAMDRTEAKIKSAIASFSALDVISYCRKNDAVREKDYSHCVLEMVPTQADFRANFYLDFVSMHIAEAVIDKVHGDSLARVSEFAVVHDVDDSGSTAVVRGKVYELLCHKWFSVHMQRT…	—	3'	—	HVLVVVS
24	PcCRN24	U14214	225	TTCAAAGATGTCGATGCAGACAAGTTGCAGCTCTTCTTGGCGAAGAAGGGCGACGGCGGGTGGCTCTCATCGAAGCATCCTGATGTGATTTCTATGCGAAATGGAAGCATTCCTGAGCAAGTGGGGACACTGATGGTCGTGGAAGTGGACCCAGCAGACGAGATTGGCGACGTGTTTGGCGGTGCTCCGGTGAAGAAGACGATCCACGTGCTGGTGGTGGTTACG	75	FKDVDADKLQLFLAKKGDGGWLSSKHPDVISMRNGSIPEQVGTLMVVEVDPADEIGDVFGGAPVKKTIHVLVVVT	—	without both ends	LFLAK	HVLVVVT
25	PcCRN25	U14967	756	CTGGTGGTGGTTCCGGAGCAAGACAACCTCCGTTCCCCAGCCATGGTTCTTCTTGAAGTGATGTTGCCCCATATACTCACACACGCACCAACGACTCGGACTGAGCGGAACAGAGGATTCAAGGAGCAGTTGTGCAACTTTTATGGATGCTATCGCCGAAAGAAGTCCTGGGTGCGATGTATGCTACTCGACGTTGCTTTCCCAAAGTCACTTGTGATCGCCTCACATTTGTTTCGCCGCAGCAACGAATATTTGTCATTGGTGATGATGCAAATATCGGATATCGACGATGTGAAGAATGGTTTGTTGCTGTTCAAGCCGTTGGAACACGCATTTGACTATTTCCAAATCAGCTTCATTCGTGATGACACGGACGCCTTCCGTTTGAAGCTGTTCGAC…	251	LVVVPEQDNLRSPAMVLLEVMLPHILTHAPTTRTERNRGFKEQLCNFYGCYRRKKSWVRCMLLDVAFPKSLVIASHLFRRSNEYLSLVMMQISDIDDVKNGLLLFKPLEHAFDYFQISFIRDDTDAFRLKLFDPDIRDTRLIDLTDRNGNQVLSAEQIGVLFNSVSLAKKRCHFDVQTTFGDVDGSTLTFTGLERPFYRCLNLQARVARMIALKKHWIDASYDFPDFWSEVSLDDKMEMFHRSIFNADATV	—	3'	—	LVVVP
26	PcCRN26	U15219	978	CACGTGCTGGTGGTGGTTCCGGACGGGGCTGGTGGTTCAGCGAGCGAGACTTCCGCGTCGAGTAAGATGATCAAAGAAATTCACGCCGAGACAGTGCTGAAGAAACGCACATTTGCTCACTCACAGGTTAGCTCGTCCGACTGGGGGAAGATTACGAACGAGTTGAACATTGAAGTGGTTCCTGTTGCCACGCTTGGCGTTGCTGCTGGAGAGGGGGCTCAAGTTGATCCATTCGACTGGGCTCGTGTTCTTCGAGCCGATCAAGAGATTGCGCTCACTGAGGAGCAGCAGCGGAAAGCGTATATTGAGTACGTGGAGAGCAACATAGGCAGCGTCCTCACGGAGAAGGAGTTATGTGTCTATGGTGCGGAAAAGAAGCAAACCCTTCTTAGCGTTCGA…	325	HVLVVVPDGAGGSASETSASSKMIKEIHAETVLKKRTFAHSQVSSSDWGKITNELNIEVVPVATLGVAAGEGAQVDPFDWARVLRADQEIALTEEQQRKAYIEYVESNIGSVLTEKELCVYGAEKKQTLLSVRVPGHDIEFVGTTDLLILRNTVQKDPSGVLFLPGVQMLIEVKKKVEPRNNFQALSELVALDLRANGPVMALLTDLNKNWVFFWVADKKSNSVLIHRVFIDNPGDGFEVIKALLRQSSADSDAEIEIPYFECPLKRLKLRSALPVVTEGGESGGIRESIERYYDISSMLGPDIDMARAVAMQVTRSIPALSYFS	—	3'	—	HVLVVVP
27	PcCRN27	U15283	1074	CAGCTCTTCCTGGCGAAGACGAGTGACAGCGGCAAATGGCTGCGAGATGACGACTCTGCTGTACTCGAGTTGGAGGAGGGGAGGATTCATCGCGAGATCCAGACGATGATTAATGTTGGGCAGCTGAGGCCGACGTGGACAATTGAAGCGGTATTGTCAGCTAACAACATGACTAGATGGTATTGGCGCGCTCCAAAGTCGAAACAAATCCACGTGCTGGCGAGGATTCCACGGTCTACGGCTGGCTTAGGCGGGGATGATAGCGCATGGGACGCGAAGGACTTGTCTACCGTGGATCCTCAAGTTCAATTGAATATATGGCAGTCAGTTGTCAGAGTTTCCTTGGAAGATGTATGCTTAGGAACGGCGCTGGTTGTGGATCGAACGCCGACGCACTTG…	358	QLFLAKTSDSGKWLRDDDSAVLELEEGRIHREIQTMINVGQLRPTWTIEAVLSANNMTRWYWRAPKSKQIHVLARIPRSTAGLGGDDSAWDAKDLSTVDPQVQLNIWQSVVRVSLEDVCLGTALVVDRTPTHLYLLTNLYTWIDKDETFMNHMSADFKKEIKRYLKLNPRMKTSGGKRKSAEVAIQPSRKSPRTLKKTPFPSDMPQVMVEQLLPDTTALTRVNQFSLHSGICWRSSADFDFAIFEVAVPPDIQLVRCKTSLAVYPTMSVHVFGFPGALQDEKFDHLYAIITAQVSGWSGNKMTLSSLSAPGLSGGAIVGTKRGVPVGYVGGGFDGSVYNEQYQSYGFTFHGIPIDLPS	—	without both ends	LFLAK	HVLARIP
28	PcCRN28	U16393	801	CTGGTGGTGGTTCCGGAGCAAGAAAACGACCGCTCCCCAGCCATGGCTCTCGGCGTGGCACCGTCTTTGTCACCAACTACAATACACCGTCACCCCGAACGTCTCAAACGATGGGCTGCGATCAATGCAATGATTCGTCAGAAGAATCAAGAGGCGAACCAGAAGACGACGAGTGAAGACGCCAAGAAAACAAACAAAAAGCGGAAAAATCACGATATCGACAAGACTGTGGGCTATTCGAGTCTTTGTTGGGAAGATATCAAACCTATTTACAACTTCGACGATTCTTACGACCTTCAACCAAGCGATATTCCTGATGCTGACATCGCTCTACTCCTCGCTCGTATTGTTGACTTGCGGGAACTCTATGGACAAATCTCCGATGGGAAAGAAGCCAAG…	266	LVVVPEQENDRSPAMALGVAPSLSPTTIHRHPERLKRWAAINAMIRQKNQEANQKTTSEDAKKTNKKRKNHDIDKTVGYSSLCWEDIKPIYNFDDSYDLQPSDIPDADIALLLARIVDLRELYGQISDGKEAKRLFFIAPILETVSRLLGNVRILVEEDVVGKNVLLKGRFEFVLKRGTKRISIVEAKREDMLQGVVQNVTGLEALADVENLTVAYGIVTNFLEWRFLICEDMKVRKHEYSLRTTNTIPSFEGLKEIVGKIYGMLE	—	3'	—	LVVVP
29	PcCRN29	U16912	909	TCGAGCCTCACTGAAGATGTGAAGCAGCTGAAGAAAGGCGAGAAAACTGCTCTCATCGAAGCGCTAACAAGTGAAAATCTAGAGCTGCAGGGGGGGGATCCGATTTACGAGTTCCTTGCAAATATGGAGACTCCGAAAGCGAAACAGATTCACGTGCTGGTGGAGGTTCCGGAGGGAGCCAGCGATGCGGAAGCGAAACAAAAAGCAAAACTGACGACTTTGGCGATGCTGCTGAAACAGTGCGGAGTCGTTGGCGACTTGCCCCAGAAAGGCGATTTTTTGAAGTTGTTCGAATGGACCGATGGTGATTGCGGAAAGGTAATGGCCATCAAAGCGATCGACGACATCGTGCACTTTACTGGCTCCAGATTCTACGTGCGGAAAGAGATTCTCTGTGTG…	302	SSLTEDVKQLKKGEKTALIEALTSENLELQGGDPIYEFLANMETPKAKQIHVLVEVPEGASDAEAKQKAKLTTLAMLLKQCGVVGDLPQKGDFLKLFEWTDGDCGKVMAIKAIDDIVHFTGSRFYVRKEILCVLTNFKNIYQSEFDTGKVVNKQFVLMGSPGTGKSCILALMCFYIAVHHKRPVVWFRQVVGGIYMTTTRLFYEGKYYEWKDQKGEILESLYYAFNSRGVNPTNCWFCLDGMDQAGVYEKKWFNMYKLLATSGQFSPKSEAIEFVKMCLVPYWKQRSGIFRPQTHADAGERR	—	3'	—	HVLVEVP
30	PcCRN30	U16949	219	CTCTTCCTGGCGAAGAAAGACGGCAACTGGCTGAATGGAGATGACGTTGCAGCTGTGACGCTCGACGAGGCTGCCGATAGCGCGGTGCCTGTGCTGGTCGATGATCGTGGAAACCGCCACGACTTCGTGAAGATGGATCCGTCGCTGTGGATCAAGAACCCCAAACTCTTTGGATCGAATTTTCAACCGGAAGAGGGACAAGTTCACGTGCTGGTGGTG	73	LFLAKKDGNWLNGDDVAAVTLDEAADSAVPVLVDDRGNRHDFVKMDPSLWIKNPKLFGSNFQPEEGQVHVLVV	—	without both ends	LFLAK	HVLVV
31	PcCRN31	U17285	243	AAGAAGGCGATCAAGGATCAGAGTGATGGGTTAATCACTGACCCTTGGACGAAGCTACAGCTCTTCCTGGCGAAGAAAGGCGACAGGTGGCTTCCAGACGACGATACTCTGGATGCGGTGCTACAGAGCGGAGATGACACTTCCTATGTGAAGATGCGCGCGTCGTGGAAGCTGAACAAGCCGAGCCTCTTTGGGCCGAATGTGTCTCTCGGAGAGGACGTGATTCACGTGCTGGTGGTGGTT	81	KKAIKDQSDGLITDPWTKLQLFLAKKGDRWLPDDDTLDAVLQSGDDTSYVKMRASWKLNKPSLFGPNVSLGEDVIHVLVVV	—	without both ends	LFLAK	HVLVVV
32	PcCRN32	U17405	1623	GTGCTGGTGGTGGTTCCGGAGCAGGAACAACAGTTGCCAGTTGAGAGTGTCCGCGATTCCGCGATGTTTCGAGAAGCTAGCAGTTTTCGCAAATTGCGGCGTGACGTGGTGGAAATTAAGGAAGCTCTTGCCTCTTTACCACACAAACAGTCGAAGTCCTACTCCGATGCGGCGTTGGGTCAAATTCAGTATGCACGATTGGAAAGAAGCGGATTGATCATCGATGCTGCACCAATAGAGAACGCAGAACCATTTTGGACGGAGAAAATCCAGGATCAAGCCAAACGCATTAAGGATGAGGCTGTTTTTGACGCATTTATTACCCCCTATTTCAGCAGCGTATTGTGTAGCTGTGGTATGGTATTCGTCAACAGCGAGAGATATCAATGGCTGTCTCAG…	541	VLVVVPEQEQQLPVESVRDSAMFREASSFRKLRRDVVEIKEALASLPHKQSKSYSDAALGQIQYARLERSGLIIDAAPIENAEPFWTEKIQDQAKRIKDEAVFDAFITPYFSSVLCSCGMVFVNSERYQWLSQSPLVTKDTDLKPDGFATHRGMYRRRDAPHDQVQRPDGLRFGEAEKELFDCLILFESKISITKAGFGQVVRYLENLCPKTSGSAILFDRESFWLINSYKAVITKIEKAKWVGKGSKQLFQNFITDNISPWVARLSNACSALGVDVVEGEAFLGRGAYGRVFKVIRQDGTILALKVVEIRSVGRLHQEAKALTMARDTGLTVSPVGELIETPDCAALLLSPVGESLPRPTTRREVRNLFEMLWQLHENGLAHGDPRVPNVILNGEERL…	—	without both ends	—	VLVVVP
33	PcCRN33	U17791	369	GTGCTGGTGGTGGTTCCGGAGGATGTTCCGATGCTCGGGAGCGAGAGGAAGAGGAGAAGACTGGAAGAATCCCCCGATGCTTGGATAAAGGCCATCAAGGACACGCAAGTCACAGTTCTGCCATCAACTTGTGAAGACCTTAAAGGACATCTGGAACGCGAGCTTCGTGTAAAGGCCCCCCTTACTGACAGATTATCCCTGATTGTGTCCGCGGCAAACACAACAGGAGAATTGTCCAGTATTCTGATCAAGATCTTTGAATTTGAACCGCGTGAAAAGCTTTCTGATATTACTGCTGGGATCGTGGGTGCTGTTATTGATCCCCTCGGGTCTGGCTCCGAGGTCGCTACTGAAGACACGGATCATCAC	123	VLVVVPEDVPMLGSERKRRRLEESPDAWIKAIKDTQVTVLPSTCEDLKGHLERELRVKAPLTDRLSLIVSAANTTGELSSILIKIFEFEPREKLSDITAGIVGAVIDPLGSGSEVATEDTDHH	—	without both ends	—	VLVVVP
34	PcCRN34	U18531	399	CCGGCTCGAGAAAAGATGGTGCTTGTTGCGCTGACCTGTGCGCTTGTGGGTAACGCCGGAGTGTTTGGTGTGAAGATCGATGATAGTGCACAGGTCTGGGAGTTGAAGAAGGCGATCAAGGCGGAGAAGCCGAACGACTTAAAGGATATCGACGCAGACAAGCTGCAGCTCTGCCTGGCGAAGACGGAGGGCGGCGCGTGGCTGAATGGGGCTGGAGCGGCAGCTTTGACGCTCGATGGAGATGGACACCTCCAAGGCTTTGAGCAGATGGATCCCACGTTGTGGATCAACAATGACAAGCATTTCGGAAAGAATTTTGGACCGGCTGAGGGCGAAGTTCACGTGCTGGTGCTGGTTCCGAAGCAAGGGACCTCGGTTCCAACTGTCTCCCAAGACGGT	133	PAREKMVLVALTCALVGNAGVFGVKIDDSAQVWELKKAIKAEKPNDLKDIDADKLQLCLAKTEGGAWLNGAGAAALTLDGDGHLQGFEQMDPTLWINNDKHFGKNFGPAEGEVHVLVLVPKQGTSVPTVSQDG	—	without both ends	LCLAK	HVLVLVP
35	PcCRN35	U19078	288	ATCGACGATGCTGAGTCGGTTTCGGCATTGAAGAAGTCGATCAAGGCGGAGAACTCGGACGACCCAACCCTGAAGAATGTCGCTGCGAAGGACCTGCGGCTCTTCCTGGCGAAGAAGGAGGACGGCAGATGGCTTGACGAGGATGAAGCGCCAGCTGTGGCGCTCGACGACCAAGGACACCCGCAAGGCTTCAAGGTGATGAGGCCGTCGCTGGATCTCAAGAATGACGAGTACTTTGGAGAAAGTTTTCAACGGAATGAGGGCGAAATTCACGTGCTGGTGGTGGTT	96	IDDAESVSALKKSIKAENSDDPTLKNVAAKDLRLFLAKKEDGRWLDEDEAPAVALDDQGHPQGFKVMRPSLDLKNDEYFGESFQRNEGEIHVLVVV	—	without both ends	LFLAK	HVLVVV
36	PcCRN36	U19493	222	CTCTTCCTGGCGAAGAAGGATGAGGGCCGCGGTCCGTGGCTGACGCAACTTGAAGCGCTGCAAGGTGTGAGTGACACGAGGGGCTACACACATCTACCGGTCCCGGGCGCGAAGCTACGAGCCGTTGGGCTGGCTGGTCGACAGGTGTCACTGGGCGAAGTGAGCGATGAAGATGGAGCTGCCGGAAAGGGTCCTGTGCACGTGCTGGTGGTGGTTCCGGAG	74	LFLAKKDEGRGPWLTQLEALQGVSDTRGYTHLPVPGAKLRAVGLAGRQVSLGEVSDEDGAAGKGPVHVLVVVPE	—	without both ends	LFLAK	HVLVVVP
37	PcCRN37	U19962	1734	GACGGGAGCGTCTTTGGTGTGGATATTGATGAGCGCAAGAAAGTATGGCACTTGAAGGATATGATCAAGGAGAAGAAGATGTACGACTTCCCTGCGGACCAACTGACGCTATACGTCGCGAAGAAGGGCGACAACTGGCTCAAGACGGACGATCCTGATGTGACGATGTTGGAGAATGGCGAGGTTCCCAAAGGAATCAATGATATCGTGAAGAAGAAAGAGAACAAGATGGATCCAAGCTATCGTGTCCGTAATAAGGCGTTCGGTTTCCCAGATCAAGACGAAGACGAAGACGGTGAAATCCACGTGCTGGTGGAACTCCCAGAAGCTGCGGTTGGTGTTGGCGTGTTGGCGTGGCCCAGAAAACGCAAATTGTCGGAGGAAAGACTCGTCAAACTG…	577	DGSVFGVDIDERKKVWHLKDMIKEKKMYDFPADQLTLYVAKKGDNWLKTDDPDVTMLENGEVPKGINDIVKKKENKMDPSYRVRNKAFGFPDQDEDEDGEIHVLVELPEAAVGVGVLAWPRKRKLSEERLVKLKDLWEYLKMNIAALPKPTELKAMLQQPLPFRLTLDDDKTAEKICDENGDFLQCKDLTTMIEFCLLKCSSPVESMASENTWQSFYDALLTIPSELAFAKGILLTLRRNRVDNTGTTAKRLQPDLILHYDGMVLLRGEEKSASTFVDVSCKELTSKMRKWNPMFYGDLPYILGYATSGARLKIVTIDRHLHAEKVVEFYSIVAQKEEVIKTFYNLSFFLVAMVTLSKRTCASDLMPYTPHVTERRTIELMDDIVKRTIQRQQCLDEDD…	—	3'	LYVAK	HVLVELP
38	PcCRN38	U20275	1938	GGCCAAGTTCACGTGCTGGTGGTGCTTCCGAACATGTTGCGCATTGGCGTTAACAAACGATATACCGAAACGATTTCATCATACATGAAGATTGCCGATCGTCTCAAAAACAGCGAGGAGGTTCAATCTCTTTCGAGGCACCTCGCGAACGTGATCGTGGAAGGGGAAGCGCCCACGCCATTTATCGTGTTGGAAAATTCGTCCGGAACGGGCAAGACGCAAATGGCATTCAACTTGCAAGCCAGAGGGGAGTGTGATGTGTTTTACATTGTGTGTGGAAAACCCGGTGATCGCGAGCAAAGCGTGTATAGCGCGTATGCAGAGCGTACGGTAACGTTCCGAGATTGCGTTAGCACTGACTTGGGAACCATGGAAAAGAAGTCACGTGGCAATCATGAT…	645	GQVHVLVVLPNMLRIGVNKRYTETISSYMKIADRLKNSEEVQSLSRHLANVIVEGEAPTPFIVLENSSGTGKTQMAFNLQARGECDVFYIVCGKPGDREQSVYSAYAERTVTFRDCVSTDLGTMEKKSRGNHDSLGAVGEIRGRTTLALYGFILAALRGNELYCGEAQRSDVQDELIRRKERGAKPFVFFLDEFPRAGSTKTHLDDKEQLERENCLRTMRNVFHSFDLAVVVSSTNGTARNLLATSDRSRDSGPCLWCMVVPSFPRVILNGYFGIPALVMEILKHSRPLFAQIALKHMQDNPYNDSRDLNTYLNAMAGTLASRFGALKKRTDEFKIGQLCLLLCTSYHVVDDKVNTIDGHFARLLEQSAFELHLDTDGGLWKDNNSWTCRCVMPSPKED…	—	3'	—	HVLVVLP
39	PcCRN39	U20686	957	GTGCTGGTGGTGGTTCCGGAGGGGGCAGTTGGGTCAGCGAGCGAGACTTCCAGGATGGATTGTCTAGTCGATAAGGTCGACAAACTGTATGAACACTCTGTGCTGTCCAAGCGTACGCGATATGTCCACTCGGAAATGAGTTCAACCAAGGGAAACAACCTTATGAAAGAGTTGAAAATTCGGGTTACGCCTGTTGACGCAGTTCCATTCACCGGTGGAAGTCCGACTCCAGCTGAAGAATTTGAGTGGATAAGGGGCCGTACCGAGGAGCAGCAAAGTGGACGTTATCGTGAGTACGTGGAAGCCAACATTGGCGATGTTTTGAGGAACAACAAACTTTGCGTGCTTGGTGTGGAAAAAGGCGCAAACATCCTCTCCGTTGAAGTCCCTGGTCGCGAT…	318	VLVVVPEGAVGSASETSRMDCLVDKVDKLYEHSVLSKRTRYVHSEMSSTKGNNLMKELKIRVTPVDAVPFTGGSPTPAEEFEWIRGRTEEQQSGRYREYVEANIGDVLRNNKLCVLGVEKGANILSVEVPGRDIDLVGRTDMIVLSAIVQKFPHYLHHLPGVRMLIEVKREVRSASEFQALSELIALDLIVDEPVMALLTNLTNHWEFLWVSSKSDNRAIIATTTLTTPGEAFEVIRTLLAQSSTADTDIMLPCLAEPVKRRKLNQMLPFICEASGDGIRESIERYYDIASCLGPDFDMARAVARQVTRSIPTMSYFS	—	without both ends	—	VLVVVP
40	PcCRN40	U21389	1071	AAGGTCTCCGTCGACATCGAGCACAATACAGATGTGGAGGCGCTGCAGGAGAAGATTGCGGGCATCTTGAGCACCGAGCAGCACACTGTCCCCCCAAGGTTGTTGACGCTGTGCTTGGCGCGAAAGAAGGGGGAAACCACGTGGTTGAAGCACGACCGCAACACGGAAAGCTTTTTGCAAGGTGGCATTGACACTGGTTATGAAAAGATGCTTTCTTCGTGGATTCTCGAAGAAGACTACTTTGGGGCGAACGTCCAGCCTGGACGCAAAGACATTCACGTCCTGGTGGAACTCCCTCCTCATCAAGCTGGGGTGACGATGGTTGACCAAGGCTGGACAGCCAACTGGGTGAACGAGTTCCACAAGAATCAGCTCGCATCACATCAGCTGCCTCGTTTG…	356	KVSVDIEHNTDVEALQEKIAGILSTEQHTVPPRLLTLCLARKKGETTWLKHDRNTESFLQGGIDTGYEKMLSSWILEEDYFGANVQPGRKDIHVLVELPPHQAGVTMVDQGWTANWVNEFHKNQLASHQLPRLGELADFIENELPEKITLHQEIYDTWITKMTSPSPELMAKLFKIDNLKQCVNFLFRIGSRIVYATDPGDTETSFISFWDDLIRNVLNFVLHDIGKSDRNSSRSASTGSNRPDYLFVVDSVCVFRGEEKAPGEQMETPRRELFEKLIWSYGDAPYLFGYAAVGYEARLYAITRVHDDVDAIELGVYDLEHLEGRFRLLLAILNVHDYCGALRVCARKALEMSTRR	—	3'	—	HVLVELP
41	PcCRN41	U887	243	GCAGTCATTACTGGTACACCTGGTATTGGCAAGTCGGTGTTTGTCTACTACGTGATGTGGAGATTGATCAAGGACCAGAAGCGGGTGCTGTTTCTGACCGCAGAACCACCAGTTTACTTCGATGGCGAGTGCATGTTTGTGTACAGACAGTTGCCTTTTGCTGGCAATTTTCAATTCTGGTCGCCGGATTTGTGGTGTTGTGTGGACTCTGTGGACCCAACTACAATTGCTGGTTTTCCTGTA	81	AVITGTPGIGKSVFVYYVMWRLIKDQKRVLFLTAEPPVYFDGECMFVYRQLPFAGNFQFWSPDLWCCVDSVDPTTIAGFPV	—	without both ends	—	—
42	PcCRN42	U1722	798	GTTTACGACGCTATGGACACGGCGATTGCACGTATGTTGTATCGATTTGCATCGCCTTCAGGATACATAGGGTACTACGACCCTGAACTTCGTACAGCCGACAAGGACGTTATTCTATGGTACGAAGGCACAACGCTGAACGCCCGTGTCCTGTTTAAGACAGAGAGGATTGCTTTGTTATTTGGGAGTGACCTGCACGAAGAAGTGGCCACGGAGATGTCTCCACTTGAAGGACTAACCATCCAGACCAAGGTAACTGAAGTTCCTGGCGAGCCAACAGAGTTGCATCCAGTCTCCCAGTTCGATTATGCTGCGCAGACGATAGAGTTTCCAAACGGAGCGGTTTCCTCGGTTGTGAACCAGACCGCGGATGAGTTTAAGTATCAGCGGATCGAAGAC…	266	VYDAMDTAIARMLYRFASPSGYIGYYDPELRTADKDVILWYEGTTLNARVLFKTERIALLFGSDLHEEVATEMSPLEGLTIQTKVTEVPGEPTELHPVSQFDYAAQTIEFPNGAVSSVVNQTADEFKYQRIEDDGVFHHLELACNWCLVTRGSFQQRPYYRRFIWDRSCRLALSREMSGWYYGLSYHVPVMNIRVESISEHPVVEDRFEIKLVIRAIDVQCGKLILGRLKKGVEVSADGLEMRTSVYVQDPISFCACMDWRYVQIE	—	without both ends	—	—
43	PcCRN43	U1949	714	CACCCCGAACGTCTCAAACGACGGGCTGCCATCAATACAATGATTCGTCAGAAAAATCAAGACGCGAACACGAAGACGACGAGTAAAGACGCCGAGAACACAAAAAAGAAGCGGAAAACGCACGATGTCGACAGGTCTATGGGTTATTCGAATCTTTGTTGGGATGATATCAAACCTATATACAACTTCGAGACTTACACGCCTCAACTGAGCGATGTACCTGACGCTGACATCGACCTACTCCTCGTTCGTATTGTTGACTTACGGGCTATGAATGGTGAAGTTACCGACGGGAAAGAAGCCAAGAGATTATTTTTCATCGCCCCAATCCTGGAGACAGTCAGTCGTCTGCTTGGTGATGCCCAGATATTAGTTGAAGAGGACGTGAATGGAAATAAT…	237	HPERLKRRAAINTMIRQKNQDANTKTTSKDAENTKKKRKTHDVDRSMGYSNLCWDDIKPIYNFETYTPQLSDVPDADIDLLLVRIVDLRAMNGEVTDGKEAKRLFFIAPILETVSRLLGDAQILVEEDVNGNNVLVKGRFEFVLKRGKKKVFIVQAKKGYMTQGVDQNVPGLEALADVEELAVTYGIVTNYREWRFLVSEDVRVRKYVCTLTVSDTLPSFAGLKEILGTIHFMLSNN	—	3'	—	—
44	PcCRN44	U2035	198	CTGCGCGAGCTTGTGGAAGTCGTCGGGAACTTGCTTTGCGGACAGTCACCGCAATCATCATCTTCCTCCTCTGGTCTTGTTGTACTGCCCATGTTTGCCGGGACAGACTGGGGCATCATTCAATCGATTGCCAATTCGTCGTGTTACACGACCAAGCGGCTTCCTATGGCCCTTTTGACAATGAATGAAATGTTGGAG	66	LRELVEVVGNLLCGQSPQSSSSSSGLVVLPMFAGTDWGIIQSIANSSCYTTKRLPMALLTMNEMLE	—	without both ends	—	—
45	PcCRN45	U3538	261	GGAACCAGTGCAAGTTGTGTTGGGTTGTTAGAGTCTGCTCAAGTTTGCCGTGGTTTATCATCGTTTGGTGGTGTTCCACGATGGGGTGTCGAGTATTTATCGTTGGTGAAAAAGGCTCGCGGAGAAGCAAATGCTGTAACTTCGGATCAAATCAAGACTTGTTTTATGCGTATCTGGACAGAATACGTTGACAACTATCTAGGCGTGCTACCACGCGAACAGCGCGCCCGTTATGGCTGGCCAGCCGGCTTCACCAAATGA	86	GTSASCVGLLESAQVCRGLSSFGGVPRWGVEYLSLVKKARGEANAVTSDQIKTCFMRIWTEYVDNYLGVLPREQRARYGWPAGFTK	—	3'	—	—
46	PcCRN46	U4517	204	TGGCTTCGAGAAAGGGGCGCGACCCTGGTAAACAAAAACACTGAAGTCGTCGATGTCTGGGGACCGTGTTCACACGTTCAGATGGGAGATGGAGTACCTACATATCTACCTGACGAAGCGATTTGGATCAAGCCAAGACTCTGGGGCCAAGGTAGCTACGATGCTATTATGGTTAGCAAAGGAGAACACTGCGTCCGGTTGGTG	68	WLRERGATLVNKNTEVVDVWGPCSHVQMGDGVPTYLPDEAIWIKPRLWGQGSYDAIMVSKGEHCVRLV	—	without both ends	—	—
47	PcCRN47	U5761	564	GTGAAACCGTCCTACTACATGTACGAGGAGTTGTGGTCCAAAGGTCACATGCTTGGAGGACGACGGGTTGCATTCAAGAATTACGTGCATACGATGGCAAGGGATGGAGAGGAGATCGAGTTGCAGCTGAGGCCATATGATCGGAGTAAAACGGACCAGCATACCTATGCTGCGGTGAAGCTCAAAGCCAGCAAGCTTCGCAACGATGGAAGGAATGCAGCGGAATGTAAAGCAATTATGCAGATACTGTGGGATGTCGACTATTGGTATCCCCTCGATCGTTGTTTGGCGACCATCGACAGTGCTGCCATGCTGACCATAGGTGAACAAAACGCGGCTGGCTTGGCTCAAATCAGGAAGTCCCCGACCCACAAAACTGATTTGAACGTGCTTGACGAG…	188	VKPSYYMYEELWSKGHMLGGRRVAFKNYVHTMARDGEEIELQLRPYDRSKTDQHTYAAVKLKASKLRNDGRNAAECKAIMQILWDVDYWYPLDRCLATIDSAAMLTIGEQNAAGLAQIRKSPTHKTDLNVLDEYAGLFPQGTARYIVLVPDMETSDKFRLSLADPPTQVLYRSMERIIGSDACLSQVF	—	without both ends	—	—
48	PcCRN48	U6365	324	GATGTTCCAGAGACCTGGTGGAGTGGGATGTTGGTCAGTCAGTACGCTGCTACATTAATTGCCGTTCGATGCGGTCCAGAGGCTATCAAGAAATTCATGTCGACGTATCGAGACAGCTCCAATCCAGCATTGGATGGATGGATGTTGGAGATGTTCTTCTTCGCAAGTCTTCGAGTTGGTGGTCTTGATCTTGTTGGTGCAGCAGGAGAGCGGTATACATGGAATCCGTCAATTGTCGTCGTTTCGGATGGAATATCTACGCTACTTGAACGCACTGACATTCAGTCTTCCATCACGGGCCTTGCAGCGTTACCGAGTCGTTGA	107	DVPETWWSGMLVSQYAATLIAVRCGPEAIKKFMSTYRDSSNPALDGWMLEMFFFASLRVGGLDLVGAAGERYTWNPSIVVVSDGISTLLERTDIQSSITGLAALPSR	—	3'	—	—
49	PcCRN49	U7154	339	TGGTTAAATTTCAAATCTGACGATGTGGACCAGCTGAAAAAGGGAGAGACGACGAGTAGCATCGACGCTCTAACGCAGGAAGGCAAGCAGCTAAAGTCAACGGACACCCTTGAACAAGTTCTAACAGGTATGGATTCTCCAGCGTCTTACCAAATTCACGTGCTGGTGAAGATCTCACAAACCCAGCTCAAAAGGCAGCGGGAGGGTGATGACGAGTCGACAGTTGCTAAGCACTTAAGTCTTCAAGAACCATTTCTTTCGGGTTACTGGACAAATGCAGCAGAAGTGGCCCCTTGCCAGACAACGCTGAGACTTTTTAGAGTTGTTCGAATGGAACGG	113	WLNFKSDDVDQLKKGETTSSIDALTQEGKQLKSTDTLEQVLTGMDSPASYQIHVLVKISQTQLKRQREGDDESTVAKHLSLQEPFLSGYWTNAAEVAPCQTTLRLFRVVRMER	—	without both ends	—	—
50	PcCRN50	U7508	432	CACTTGTGGGATTCCCTCATTGTTGGACTGCTGATGCGCGTGTCAACCGGGAACTATCGTCGCAACACGAATGCGTCTACTTCTACTGGTCCCTACCGACCAGATTTGTGCTTCTACGGCATGAATAGTAATGTGTGCGTGTTTCGCGGAGAAGAAAAAGCAAGTGGCGAGTTGGATGTGCCGGTGAAAGAACTGCATGAGAAACTAACATGGAGATATGACGATGCGCCATATGTTTTCGGTTATGCTGCTGTGGGACTACTGGTGTGCTTGGTCGCTATTCGAAAAGACGAAAAAACGGGGAGTGGTGCGAAAGCTGAAAAGATCGAAACGTATAATTTGGGTAGTCTCAAAGGCAGGCTGTCGTTCTTTCTCGCCCTGCTCAACCTTTCGACTCTT…	144	HLWDSLIVGLLMRVSTGNYRRNTNASTSTGPYRPDLCFYGMNSNVCVFRGEEKASGELDVPVKELHEKLTWRYDDAPYVFGYAAVGLLVCLVAIRKDEKTGSGAKAEKIETYNLGSLKGRLSFFLALLNLSTLFQPVVDLIQPL	—	without both ends	—	—
51	PcCRN51	U8514	156	GCGAATGTTCAAACATGGACGCTTCCTGACGTTGATTGCATGAAAATTGACTGCCAAACTGGGATCTACAAGTGGGTACATGGATCTAATGCCAAGCGTGGCCAAAAAGTGATCACCTTGATCCAAACGGGGCGTAGTGGTGGTGTGGTGGGTTAG	51	ANVQTWTLPDVDCMKIDCQTGIYKWVHGSNAKRGQKVITLIQTGRSGGVVG	—	3'	—	—
52	PcCRN52	U8534	162	ATGTTTACTTGGAGGATTTGGAAAACAGCGGTGTTTCTTGGCGAGTGCAAGTATCGTGTGGATCACGTCGATATGAGTGTGCTGAAAAGTATCGTTGCAGGACTTGATCAGATGTGGACCTGGAAGGTAGGGATGCTTTTCTGCCCACAGCTAGCGAATGTT	54	MFTWRIWKTAVFLGECKYRVDHVDMSVLKSIVAGLDQMWTWKVGMLFCPQLANV	no	5'	—	—
53	PcCRN53	U8833	444	GCGCATAAAGAGGGATCTACATGCTTGGACGTACTCAAGTGGGAAGCACTCAACTGTGTTCTCCAGTCAGACGGATCCTTGACTGCCGATGGTGTAGAAAAGCGACTTGGCACTTTTATCCAGGGCAGCGACGAGAGGCTTGTCGACATGTTGCTAAGTATGGGAATTTTGGTTCAAGGAAGCGTACTTAAGTTGTTCGTCGTCTCGAAGATGATGCATCGTGTGTGTTTAGAAGCGCTTCCCGCTCAAAAAATTGAGGACAGTGTTCTCACCGAGGACCCCCGACTTCTGCTATCCGCTGCACTTCGTTATGCGAGATCTAAGGCGATTTCAGCTGATCGCGTTAACAATCGGCTGCGTCCAAGTCAAGCAGCGTTATTCTTTGAGCTGTATGCAATT…	148	AHKEGSTCLDVLKWEALNCVLQSDGSLTADGVEKRLGTFIQGSDERLVDMLLSMGILVQGSVLKLFVVSKMMHRVCLEALPAQKIEDSVLTEDPRLLLSAALRYARSKAISADRVNNRLRPSQAALFFELYAIMRDILSKTSLSGKYP	—	without both ends	—	—
54	PcCRN54	U9569	372	GACCAGAGCAGCAATAAATACCGCTTAAAAGTATTTGACCCGTCAGTGCGTCCACAACGTTTGTTCGGGACGCTGGATAGACTCCAGCGGGAAGTTCTGCTTCGAGGCCAGCCACTGCCGAAGCACTGGAGAAAAAGAGGTCGTCCGACGTTTGCACCTGGAACAGATTTTAATCTCCAGACAACGTTTGGCAATATTGAAGGTCAAAAGCTTTGCTTCATGTCTGTGGAACGTCCCTACAAGAGCTGCTTGAACTTTCAAGCTCGCGTAGCACGGAAGAAAGCGATCGAGGAGAAGTGGATTCAGCCGCATGAAGCTGACTTTGAAGAATGGTCGGAAGGAATGTTATTGGCCGAAAGGATGGGGTTCTAG	123	DQSSNKYRLKVFDPSVRPQRLFGTLDRLQREVLLRGQPLPKHWRKRGRPTFAPGTDFNLQTTFGNIEGQKLCFMSVERPYKSCLNFQARVARKKAIEEKWIQPHEADFEEWSEGMLLAERMGF	—	3'	—	—
55	PcCRN55	U9691	270	CCCGCAAGGCTTCGGGAAGATGAAGATGGGTTCCACGCTGTTTCTCAAGAACCCCAAGCACTCTTTGGAGCGAGTTTTAAACCGAGTGAAGGCCAAGTTCACGTGATGGCGGTGATTCCGTTTGTACCAAGCAAACGGCCTCGTTTTAAAAACCTCGAGGATATTTTTGCGATTGATCCGTCTGAGTTAGTTGAAAAGTGTGGTTTGAAATCGGAGGGCGACTTGATATTGCACTGTCGTCCTCAAGTGCACGACCTATGGGAGTTTTGA	89	PARLREDEDGFHAVSQEPQALFGASFKPSEGQVHVMAVIPFVPSKRPRFKNLEDIFAIDPSELVEKCGLKSEGDLILHCRPQVHDLWEF	—	3'	—	—
56	PcCRN56	U10340	246	GCTCATTTGATCAAGGCCAAGCCGTTTTCACATAAACAAATGGCAGCGCTTTTCAAGCTGCGAGCACGTTATAATTTCTCCGAGTCCCTTCGCAACGGAATCGTTGAGTATTCCGATGGTGCTCCTGGCGTTTTCGGCTCAATAATTCGATTCACCGTTGATAACAAGTACAGTACAGGCAAATGTGGGTTGAATGGGAACCGTGGTTCAAGTGGAATGCCTTTCCGGAGTATTTGGAACAGTACA	82	AHLIKAKPFSHKQMAALFKLRARYNFSESLRNGIVEYSDGAPGVFGSIIRFTVDNKYSTGKCGLNGNRGSSGMPFRSIWNST	—	without both ends	—	—
57	PcCRN57	U10382	201	GCATTTCTACTGTGCGAGTGCAAGTATTGGTCGAAGACGGTGGATATTCGCACGATGAGAGGGATCATTACGGGGTTGAATGAATCCTGGGAGTGGACGTTCGTGCTGGTGTTGTGCGTGGCGTCGGCGGACTTTCATGCGTGGGAGAAAACGAAGACTGGATGCGTCAAGATTGACAGTCAGAATGGCCACGTGGAGTGG	67	AFLLCECKYWSKTVDIRTMRGIITGLNESWEWTFVLVLCVASADFHAWEKTKTGCVKIDSQNGHVEW	—	without both ends	—	—
58	PcCRN58	U10614	231	GACGGCAATTTGTGGTTTCTCATCGACTTCATGGACGCTGCGCCGAGTTCCCAAGATGCAGCGACTGGTGATCACTTAAACCCCTACAACCATGCTCCAGAGATTGTTGACAGAAGCTTCAAACACACGACGGCAGTTGATATCTGGTTGGTGGGGGTATTTGATCGATACAGCAGGTGTGGAGGACTGGGATCGAGTACAGCGAGAAATGCATTCAAGAACAGGCTGATG	77	DGNLWFLIDFMDAAPSSQDAATGDHLNPYNHAPEIVDRSFKHTTAVDIWLVGVFDRYSRCGGLGSSTARNAFKNRLM	—	without both ends	—	—
59	PcCRN59	U11569	207	GACAAGCTCCATCTCAAGATGCGCTACTTTCACGAGGTTTTACTCAAGCTGGATCAGGCAGGAATGATAATTTCGGGTGTGGTGATTTATTTTGTGGTCAAGGCGACTGAGTATTATCAGAATTATCAGGTGACCGTCGAAGATCGAGGCCTTTTGGCATCGTTCAATTCAAATTGGACGTGCCCAGAAGAAGATTTCGTGAAAAAA	69	DKLHLKMRYFHEVLLKLDQAGMIISGVVIYFVVKATEYYQNYQVTVEDRGLLASFNSNWTCPEEDFVKK	—	without both ends	—	—
60	PcCRN60	U12031	228	CCAAGTCTTCAGTGCTTGCAGCTTAATTCAACAGACACGTACAACTCTGGCCTGCAGGCTCAACGGCCGATACTTTATTGCCGACCTAGCTTCCACGAGCAATTCAGATTCATGAGAGAGCAAGTGTGTGACGAAGGCCGTCCACCTGGAACCGGGAAGTCCAGCACTTCCATGGTGTTCGCGTCGACTATCGATAGAAATGAGTGGATCGTGAGGTGGATTCACGTG	76	PSLQCLQLNSTDTYNSGLQAQRPILYCRPSFHEQFRFMREQVCDEGRPPGTGKSSTSMVFASTIDRNEWIVRWIHV	—	without both ends	—	—
61	PcCRN61	U12762	225	TCAAAGTGTTGGGTGATTGCTATATGGCCATCAACTATTCACCAACCAGTAGCCGAGTATCTGCTGATATCGGCGCAACCAACATGCATTGTCGAGACTGCTGTGCTTTCGCGTCCAGCAGTGAATGGAGTTGACGTATTTCAAGCGTTTGGTGAAGATCTGTTGACACAGCTCTTTATTGATTACATGGGCGGCCACGGTAGATCTTTGGAAGTATTGGATACG	75	SKCWVIAIWPSTIHQPVAEYLLISAQPTCIVETAVLSRPAVNGVDVFQAFGEDLLTQLFIDYMGGHGRSLEVLDT	—	without both ends	—	—
62	PcCRN62	U17491	606	TTTTACTATTCTGGTGGAAGCGTGCGTCTGTTCACACTCGCTACCATCGCGTTGATACAAGAAGCGATTGATCTTGCACTCCGCGGAGTGACAGATGTCGCTCGCCTTTTATCAACCCAGTCAAATGTCGCGTCGGACGGCTCACACGTGGACCGCTTGCGCCACACATTTATCGACGATGTGACGAATGTGACACACTTCACAGGAACGCTACACTGGCAGCAAATGGTGGACTCGGAATATGTTGTGCGTAGGCTCTCATTGAGGCTTCCATTGAACGCACTCGTCCTCGTTTATAACTGGGCACGAACGACGGGACATGGATCACTTGCTGGATGCGCTTTGGAAATATACATTCACCGTCTTGCGGCCGACAACCGATTGAGGCTCAAAGTGTCC…	202	FYYSGGSVRLFTLATIALIQEAIDLALRGVTDVARLLSTQSNVASDGSHVDRLRHTFIDDVTNVTHFTGTLHWQQMVDSEYVVRRLSLRLPLNALVLVYNWARTTGHGSLAGCALEIYIHRLAADNRLRLKVSEYDPPTYRKPGDPRHVEFKQVSLRAGGAVQWGTSNEYTTYLEEWRDNDELTYWFPACDNFPNIDSIVKL	—	without both ends	—	—
63	PcCRN63	U20052	291	TGTGTGGTGAAGACGTATCCCCTGAGCATGCCAAGTGACGACATAATTCGCAACCTGCGGGAATTGCATCGTCAAATGAAGAAGCATTCAGTCCCGAACGTTGTGGAACTAAAGAAGACAAACATGAAAAAGAAATACGTGAAGCTGGCACCCGTTGGTCGACTCTCCCCTCCTGAAAACGTCCGCCAGCTCCTGACGGCTTTGCGCGATATACTCAAAGCGCTCGTGGCACTTCACGCAATCAATATGATGCATCGAGACTTGAGGTGGGAAAATGTGCTGAAGTACCCA	97	CVVKTYPLSMPSDDIIRNLRELHRQMKKHSVPNVVELKKTNMKKKYVKLAPVGRLSPPENVRQLLTALRDILKALVALHAINMMHRDLRWENVLKYP	—	without both ends	—	—
64	PcCRN64	U20713	198	GATCCGTTCTTCTCACAATTCCCCACAGTTGGAGAAGATGGTGATTGGCTCCGCTTTCCGTCGTTGCTACCGTTAACGAAGCGACAAGATCTCTACATTCGCGCCTCGTACAGAGTGATCGCCGACGAAGTGATGAAGAATCCAGACAAGAGCGTTATCCGGGAAAAAATACGCAATCATTACAGGTACTCCTGGTAA	65	DPFFSQFPTVGEDGDWLRFPSLLPLTKRQDLYIRASYRVIADEVMKNPDKSVIREKIRNHYRYSW	—	3'	—	—
