# Supplementary material for: Transcriptomic analysis of the phytopathogenic oomycete Phytophthora cactorum provides insights into infection-related effectors
Source: BMC Genomics. 2014 Nov 18;15(1):980. doi: 10.1186/1471-2164-15-980 (PMC4289400; doi:10.1186/1471-2164-15-980)
Supplement: Supplementary file 12 — Additional file 12: List of primers used for PCR validation, (q)RT-PCR, PVX cloning and polymorphism analysis of the P. cactorum genes. (XLS 34 KB) [file 12864_2014_6857_MOESM12_ESM.xls]

## Sheet: Sheet1
Additional file 12. List of primers used for PCR validation, (q)RT-PCR, PVX cloning and polymorphism analysis of the P. cactorum genes
Name of the primers	Forward Primer	Tm (°C)	Reverse Primer	Tm (°C)	Product size (bp)	Purpose
PcF/SCR-like
U4850_4	ATGAACCCCATGCTCTGCT	54.9	ttaTTTATCAAAGGCGTCCTCG	52.8	186	PCR validation
NLPs
PcNLP1RT	GCCTTCTTCTCTGCTGCTGT	59.8	TTTCGCCTGCTTCGTTTACT	55.8	247	RT-PCR
PcNLP1F	ATGAAGCTCGGCGCCTTCT	57.1	TTACTTGAACGGCCAGGAC	54.9	771	pGR107 cloning
PcNLP2F	ATGAAGATGCAGCTACTTG	50.6	CTACCACGGGTAGGCTTCC	59.2	702	PCR validation for PcNLP2
PcNLP3P	ATGAATTTCCATGTTATCTTCCT	50.9	TGGAGCCACATTGAAAGGCGT	57.6	690	PCR validation for PcNLP3
RXLRs
PcRXLR1RT	ATGCTGTCGACTGCCATGGACTC	61.6	CTATGCGTACTTGTATCCCGGAG	59.8	486	RT-PCR
PcRXLR2RT	ATGAATACTGAGTCAAAGAAGAC	52.6	TTATGCAGAAGGTTTTGGACTC	54.1	765	RT-PCR
PcRXLR3	ATGTCGGACTCGGCGAAGACCG	63.4	CTAGTACTCCTCTGCCTTGCA	57.6	426	PCR validation; RT-PCR;pGR107 cloning
PcRXLR4	ATGGATGCTCTCTCCGCATTTG	57.8	TCAATTTTTCGCTGCCAACTTC	54.1	546	RT-PCR;pGR107 cloning
PcRXLR5RT	ACCAGAACCGGAGAGCGTTC	59.4	TTAAGAGATGGGTCGTCTAGC	55.6	311	RT-PCR
PcRXLR5F	ATGGCACCCGATTCTGGGACT	59.5	TTAAGAGATGGGTCGTCTAGC	55.6	804	PCR validation;pGR107 cloning
PcRXLR6RT	ATGGCATCGACTGCAAGTCTGAC	59.8	TCAGCGACGGTTGCCCCAC	61.4	726	RT-PCR
PcRXLR6F	ATAGATCGATATGGCATCGACTGCAAGTCTGAC	64.3	CGCGTCGACTCAGCGACGGTTGCCCCAC	71.9	745	PCR validation; pGR106 cloning
PcRXLR6snp	TCTTCTGAGCCCCCAGTATC	59.8	CAGGAACACTCCTTGCCTGT	59.8	831	Polymorphism analysis for PcRXLR6
PcRXLR7	ATGGCGGGGCTAGGCGGCAGCC	69	TTACTCACGTCGTCGCTTGGT	57.6	717	PCR validation; RT-PCR;pGR107 cloning
PcRXLR7snp	GGGCACTCACATTTCCATCT	55.3	GACTGCTTCGAGTGTCACCA	57.4	818	Polymorphism analysis for PcRXLR7
PcRXLR8	ATGGATCAGGCCAGTGTGTTGA	57.8	CTATCGTGGTTCGATGATG	52.8	372	PCR validation; RT-PCR;pGR107 cloning
PcRXLR9	ATGGAGACCTCGAACGGTGTCA	59.7	TCATGGTGTGGCCAGCCTC	59.2	333	PCR validation; RT-PCR;pGR107 cloning
PcRXLR10	ATGTCAGTGAATGTCGAACAGT	54.1	TCAGGCCTCCTCTTCATTC	54.9	345	PCR validation;RT-PCR
PcRXLR11	ATGGCATCAGTCGACACGAATAAG	58.2	TTAGTTTTGTTTTGCAAGGTGC	52.2	456	PCR validation; RT-PCR;pGR107 cloning
PcRXLR13RT	GAGACTGCAGGTTGAGCTG	57.1	CTACGGGTATGCGGCTTTG	57.1	412	RT-PCR
PcRXLR13F	ATGGTCTCACTGACGTCGGACG	61.5	CTACGGGTATGCGGCTTTG	57.1	1167	PCR validation; pGR107 cloning
PcRXLR14	ACTCAGTGTTGATCCAGTG	52.8	TCACTCCGCTTTCATAACG	52.8	446	PCR validation;RT-PCR
PcRXLR15	ATGGATGCTCTCGAGAAGACAAC	58	CTACTGGCCAGTAACTTTATG	53.7	1458	PCR validation
PcRXLR15RT	TGCCACAGACTGAGAAGATTG	55.6	CTACTGGCCAGTAACTTTATG	53.7	470	RT-PCR
PcRXLR16	ATGGAGAGCGTCGAAGACCGTC	61.5	TTAAGCCGAACCGGTGGTC	57.1	420	PCR validation; RT-PCR;pGR107 cloning
PcRXLR17RT	TGATACACTTGCAGCTCACTAC	55.9	TCACTCCAGGGCCTTAATTTTG	55.9	547	RT-PCR
PcRXLR17F	ATGAGCTCAGACGCCGAAGCCG	63.4	TCACTCCAGGGCCTTAATTTTG	55.9	993	PCR validation; pGR107 cloning
PcRXLR18	ATGGCAACGGAATCGAACCAGGC	61.5	TCATGCTGCCGCTGCCGC	61.6	669	RT-PCR
PcRXLR19RT	ATGGCAACTGTGGCAGCCTCGAG	61.5	TCACTTTCCAACGGGGTAGAGGCT	54.9	348	RT-PCR
PcRXLR20RT	ATGTTGTCGCCGTCGACGGGCT	63.4	TTAAATCACTCCAGTATTCTTC	50.3	450	RT-PCR
PcRXLR20F	ATACATCGATATGTTGTCGCCGTCGACGGGCT	66.9	ATAGCGGCCGCTTAAATCACTCCAGTATTCTTC	64.3	471	PCR validation;pGR106 cloning
PcRXLR21	ATGACAGCCTCCGGTCGCCTTA	61.5	TTAATACGCCCAGTTCCTG	52.8	369	PCR validation; RT-PCR;pGR107 cloning
PcRXLR22RT	TGGACTCGAATCGGACAAC	54.9	TCAAGTAGTAGCTATCGCC	52.8	370	RT-PCR
PcRXLR22F	ATGTTATCTGCGTCTGTGGATG	55.9	TCAAGTAGTAGCTATCGCC	52.8	813	PCR validation;pGR107 cloning
PcRXLR23	ATGCTCCCCACGGCCCAGGGTGC	68.7	CTAAGACGTAGGCGTACCCCCCT	63.3	291	PCR validation; RT-PCR;pGR107 cloning
PcRXLR24RT	TCCAGATGACAGGCTGGATG	57.4	TCACGCCAACTTGGCCGCAG	61.5	440	RT-PCR
PcRXLR25RT	ATGAGTGTAACCGTATTAGGCG	55.9	CTACTTTGGTTCTGGCAGA	52.8	381	RT-PCR
PcRXLR25F	GCCGATCGATATGAGTGTAACCGTATTAGGCG	65.6	ACAGCGGCCGCCTACTTTGGTTCTGGCAGA	68.6	402	PCR validation;pGR106 cloning
PcRXLR26RT	ATGGCCGTGGCAACGACGGACT	63.4	CTATAAACTGACAGGTAGGGGT	55.9	642	RT-PCR
PcRXLR27	ATGTTCACGAATGCCGACGAGT	57.8	TTAACCTGACTTTGGCAAC	50.6	339	PCR validation; RT-PCR;pGR107 cloning
PcRXLR28RT	ATGGAGAACGTCGTGCTCGTCA	59.7	TCAGCTTGGAGATAAATGTAG	51.7	114	RT-PCR
PcRXLR30	ATGAACGCAACCCCACTCAATTTG	58.2	TTAACTTCTCCATATTTTTTTTG	47.3	375	PCR validation;RT-PCR
PcapRXLR7	ATGGCAGGCCTTGGTGGTAGC	61.5	TCACTCACGTTGACGCTTAATAG	56.2	702	pGR107 cloning
Elicitin
PcELL1	ATGAACTTCCGCGCTCTGTTC	57.6	TTACAGCGACGAGCACGTAG	57.4	357	RT-PCR;pGR107 cloning
Internal control
PcUbc	ATGGCTTTAAAGCGGATCAAC	56.4	CTAAGTGGCGTACTTGGCGGTC	59.7	444	RT-PCR
